# Supplementary material for: Crystal structure of Na4(As2O5)(H2O)0.5 and a survey of the pyroarsenite anion, (As2O5)4−
Source: Acta Crystallogr E Crystallogr Commun. 2026 Mar 24;82(Pt 4):379–83. doi: 10.1107/S2056989026002859 (PMC13055960; doi:10.1107/S2056989026002859)
Supplement: Supplementary file 1 [file e-82-00379-sup1.cif]

##############################################################################
#                                                                            #
# This CIF contains the data in a paper accepted for publication in          #
# Acta Crystallographica Section E. It conforms to the requirements of       #
# Notes for Authors for Acta Crystallographica Section E, and has been       #
# peer reviewed under the auspices of the IUCr Commission on Journals.       #
#                                                                            #
# Full details of the Crystallographic Information File format               #
# are given in the paper "The Crystallographic Information File (CIF):       #
# a New Standard Archive File for Crystallography" by S. R. Hall, F. H.      #
# Allen and I. D. Brown [Acta Cryst. (1991), A47, 655-685].                  #
#                                                                            #
# The current version of the core CIF dictionary is obtainable from          #
# ftp://ftp.iucr.org/pub/cif_core.dic.                                       #
#                                                                            #
# Software is freely available for graphical display of the structure(s)     #
# in this CIF. For information consult the CIF software page                 #
# http://www.iucr.org/resources/cif/software.                                #
#                                                                            #
# This file may be used for bona fide research purposes within the           #
# scientific community so long as proper attribution is given to the journal # 
# article from which it was obtained.                                        #
#                                                                            #
##############################################################################
data_I
_audit_creation_method     'SHELXL-2019/3'
_journal_date_recd_electronic     2026-02-16
_journal_date_accepted     2026-03-18
_journal_name_full     'Acta Crystallographica, Section E'
_journal_year     2026
_journal_volume     82
_journal_issue      1
_journal_page_first     0
_journal_page_last     0
_journal_paper_category     GI
_journal_paper_doi     10.1107/S2056989026002859
_journal_coeditor_code     OO2017
_publ_contact_author_name     'Matthias Weil'
_publ_contact_author_address
;
Institute for Chemical Technologies and Analytics
Division of Applied Solid State Chemistry
Getreidemarkt 9/E164-05-1
1060 Vienna
Austria
;
_publ_contact_author_email     'matthias.weil@tuwien.ac.at'
_publ_contact_author_fax     ?
_publ_contact_author_phone     ?
_publ_section_title
;
Crystal structure of Na~4~(As~2~O~5~)(H~2~O)~0.5~ and a survey of the
pyroarsenite anion, (As~2~O~5~)^4-^
;
_publ_section_title_footnote     .
loop_
    _publ_author_name
    _publ_author_address
    'Wolflehner, Tobias'
;
TU Wien
Institute for Chemical Technologies and Analytics
Division of Applied Solid State Chemistry
Getreidemarkt 9/E164-05-1
1060 Vienna
Austria
;
    'Weil, Matthias'
;
TU Wien
Institute for Chemical Technologies and Analytics
Division of Applied Solid State Chemistry
Getreidemarkt 9/E164-05-1
1060 Vienna
Austria
;
_publ_section_synopsis
;
The crystal structure of Na~4~(As~2~O~5~)(H~2~O)~0.5~ consists of a
half-eclipsed (As~2~O~5~)^4--^ anion embedded in a framework of [NaO~4~] and
[NaO~6~] polyhedra. O---H...O hydrogen-bonding consolidates the packing.
;
_chemical_name_systematic
;
Tetrasodium pyroarsenite hemihydrate
;
_chemical_name_common     ?
_chemical_formula_moiety     '4(Na +), As2 O5 4-, 0.5(H2 O)'
_chemical_formula_sum     'As2 H Na4 O5.50'
_chemical_formula_iupac     '[Na4 (As2 O5) (H2 O)0.5]'
_chemical_formula_weight     330.81
_chemical_melting_point     ?
_space_group_crystal_system     monoclinic
_space_group_name_H-M_alt     'C 2/c'
_space_group_name_Hall     '-C 2yc'
loop_
    _space_group_symop_operation_xyz
    'x, y, z'
    '-x, y, -z+1/2'
    'x+1/2, y+1/2, z'
    '-x+1/2, y+1/2, -z+1/2'
    '-x, -y, -z'
    'x, -y, z-1/2'
    '-x+1/2, -y+1/2, -z'
    'x+1/2, -y+1/2, z-1/2'
_cell_length_a     18.283(3)
_cell_length_b     5.0747(9)
_cell_length_c     14.740(3)
_cell_angle_alpha     90
_cell_angle_beta     91.256(6)
_cell_angle_gamma     90
_cell_volume     1367.3(4)
_cell_formula_units_Z     8
_cell_measurement_reflns_used     1379
_cell_measurement_theta_min     2.228
_cell_measurement_theta_max     28.863
_cell_measurement_temperature     301(2)
_exptl_crystal_description     block
_exptl_crystal_colour     colourless
_exptl_crystal_size_max     0.040
_exptl_crystal_size_mid     0.030
_exptl_crystal_size_min     0.020
_exptl_crystal_density_diffrn     3.214
_exptl_crystal_density_meas     ?
_exptl_crystal_density_method     ?
_exptl_crystal_F_000     1240
_exptl_absorpt_coefficient_mu     9.996
_exptl_absorpt_correction_type     multi-scan
_exptl_absorpt_process_details
;
(<i>SADABS</i>; Krause <i>et al.</i>, 2015)
;
_exptl_absorpt_correction_T_min     0.6599
_exptl_absorpt_correction_T_max     0.7459
_diffrn_ambient_temperature     301(2)
_diffrn_source     ?
_diffrn_radiation_type     MoK\a
_diffrn_radiation_wavelength     0.71073
_diffrn_measurement_device_type     'Bruker APEXII CCD'
_diffrn_measurement_method     '\w- and \f-scans'
_diffrn_detector_area_resol_mean     ?
_diffrn_reflns_number     10323
_diffrn_reflns_av_R_equivalents     0.0689
_diffrn_reflns_av_unetI/netI     0.0578
_diffrn_reflns_theta_min     2.228
_diffrn_reflns_theta_max     29.585
_diffrn_reflns_theta_full     25.242
_diffrn_measured_fraction_theta_max     0.997
_diffrn_measured_fraction_theta_full     1.000
_diffrn_reflns_limit_h_min     -25
_diffrn_reflns_limit_h_max     25
_diffrn_reflns_limit_k_min     -7
_diffrn_reflns_limit_k_max     7
_diffrn_reflns_limit_l_min     -20
_diffrn_reflns_limit_l_max     20
_refine_special_details     ?
_reflns_number_total     1910
_reflns_number_gt     1193
_reflns_threshold_expression     'I > 2\s(I)'
_refine_ls_structure_factor_coef     Fsqd
_refine_ls_matrix_type     full
_refine_ls_R_factor_all     0.0774
_refine_ls_R_factor_gt     0.0327
_refine_ls_wR_factor_gt     0.0484
_refine_ls_wR_factor_ref     0.0578
_refine_ls_goodness_of_fit_ref     1.016
_refine_ls_restrained_S_all     1.016
_refine_ls_number_reflns     1910
_refine_ls_number_parameters     109
_refine_ls_number_restraints     1
_refine_ls_hydrogen_treatment     refall
_refine_ls_weighting_scheme     calc
_refine_ls_weighting_details
                           'w=1/[\s^2^(Fo^2^)+4.6824P] where P=(Fo^2^+2Fc^2^)/3'
_atom_sites_solution_hydrogens     difmap
_atom_sites_solution_primary     ?
_atom_sites_solution_secondary     ?
_refine_ls_shift/su_max     0.000
_refine_ls_shift/su_mean     0.000
_refine_diff_density_max     0.722
_refine_diff_density_min     -0.786
_refine_ls_extinction_method     none
_refine_ls_extinction_coef     .
loop_
    _atom_type_symbol
    _atom_type_description
    _atom_type_scat_dispersion_real
    _atom_type_scat_dispersion_imag
    _atom_type_scat_source
    'As' 'As' 0.0499 2.0058
                         'International Tables Vol C Tables 4.2.6.8 and 6.1.1.4'
    'H' 'H' 0.0000 0.0000
                         'International Tables Vol C Tables 4.2.6.8 and 6.1.1.4'
    'Na' 'Na' 0.0362 0.0249
                         'International Tables Vol C Tables 4.2.6.8 and 6.1.1.4'
    'O' 'O' 0.0106 0.0060
                         'International Tables Vol C Tables 4.2.6.8 and 6.1.1.4'
_computing_data_collection
;
APEX4 (Bruker, 2022)
;
_computing_cell_refinement
;
SAINT (Bruker, 2022)
;
_computing_data_reduction
;
SAINT (Bruker, 2022)
;
_computing_structure_solution
;
<i>SHELXT</i> (Sheldrick, 2015a)
;
_computing_structure_refinement
;
SHELXL (Sheldrick, 2015b)
;
_computing_molecular_graphics
;
ATOMS for Windows (Dowty, 2006)
;
_computing_publication_material
;
publCIF (Westrip, 2010)
;
loop_
    _atom_site_type_symbol
    _atom_site_label
    _atom_site_fract_x
    _atom_site_fract_y
    _atom_site_fract_z
    _atom_site_U_iso_or_equiv
    _atom_site_adp_type
    _atom_site_calc_flag
    _atom_site_occupancy
    _atom_site_disorder_assembly
    _atom_site_disorder_group
    Na Na1 0.03814(10) 0.4524(4) 0.09242(14) 0.0176(4) Uani d 1 . .
    Na Na2 0.23554(8) 0.0157(5) 0.32203(11) 0.0163(4) Uani d 1 . .
    Na Na3 0.30984(9) 0.0008(5) 0.01553(11) 0.0149(4) Uani d 1 . .
    Na Na4 0.37938(11) 0.0460(4) 0.21031(13) 0.0207(5) Uani d 1 . .
    As As1 0.15826(2) 0.01960(12) 0.62085(3) 0.00966(12) Uani d 1 . .
    As As2 0.08337(2) -0.01329(12) 0.43240(3) 0.01006(11) Uani d 1 . .
    O O1 0.14842(16) 0.3569(6) 0.6337(2) 0.0111(8) Uani d 1 . .
    O O2 0.24805(15) -0.0336(7) 0.65721(19) 0.0132(7) Uani d 1 . .
    O O3 0.17524(14) 0.0122(8) 0.49315(17) 0.0133(6) Uani d 1 . .
    O O4 0.11217(15) 0.0392(7) 0.3230(2) 0.0157(7) Uani d 1 . .
    O O5 0.07415(16) -0.3510(7) 0.4372(2) 0.0132(8) Uani d 1 . .
    O O1W 0.000000 0.3006(10) 0.250000 0.0189(12) Uani d 1 . .
    H H1 0.034(2) 0.202(9) 0.273(4) 0.044(19) Uiso d 1 . .
loop_
    _atom_site_aniso_label
    _atom_site_aniso_U_11
    _atom_site_aniso_U_22
    _atom_site_aniso_U_33
    _atom_site_aniso_U_12
    _atom_site_aniso_U_13
    _atom_site_aniso_U_23
    Na1 0.0124(8) 0.0218(10) 0.0184(9) 0.0026(10) -0.0012(7) -0.0004(10)
    Na2 0.0115(8) 0.0186(10) 0.0186(9) -0.0027(11) -0.0024(7) 0.0006(11)
    Na3 0.0146(8) 0.0152(9) 0.0149(9) -0.0013(11) 0.0007(7) -0.0017(11)
    Na4 0.0240(9) 0.0239(12) 0.0143(10) 0.0033(11) 0.0035(8) -0.0003(10)
    As1 0.0102(2) 0.0097(3) 0.0091(2) -0.0005(2) 0.00026(17) -0.0004(3)
    As2 0.0089(2) 0.0107(2) 0.0106(2) 0.0009(2) 0.00064(17) 0.0001(2)
    O1 0.0125(18) 0.0092(18) 0.0118(18) 0.0013(12) 0.0030(14) -0.0007(13)
    O2 0.0124(14) 0.0161(17) 0.0109(14) 0.0038(15) -0.0026(11) -0.0028(15)
    O3 0.0119(14) 0.0204(17) 0.0076(13) -0.0027(18) -0.0007(11) 0.0005(17)
    O4 0.0134(15) 0.0215(19) 0.0122(15) 0.0007(15) 0.0018(12) 0.0038(15)
    O5 0.0101(19) 0.013(2) 0.016(2) -0.0009(13) 0.0010(16) -0.0006(13)
    O1W 0.019(3) 0.017(3) 0.020(3) 0.000 -0.007(2) 0.000
_geom_special_details
;
 All esds (except the esd in the dihedral angle between two l.s. planes)
 are estimated using the full covariance matrix.  The cell esds are taken
 into account individually in the estimation of esds in distances, angles
 and torsion angles; correlations between esds in cell parameters are only
 used when they are defined by crystal symmetry.  An approximate (isotropic)
 treatment of cell esds is used for estimating esds involving l.s. planes.
;
loop_
    _geom_bond_atom_site_label_1
    _geom_bond_atom_site_label_2
    _geom_bond_site_symmetry_2
    _geom_bond_distance
    _geom_bond_publ_flag
    Na1 O1 6_565 2.306(4) ?
    Na1 O5 2_565 2.316(4) ?
    Na1 O5 6 2.450(4) ?
    Na1 O1W . 2.559(3) ?
    Na2 O4 . 2.259(3) ?
    Na2 O1 7_556 2.299(3) ?
    Na2 O2 6 2.447(3) ?
    Na2 O2 7_546 2.483(4) ?
    Na2 O2 7_556 2.662(4) ?
    Na2 O3 . 2.775(3) ?
    Na3 O5 4 2.342(3) ?
    Na3 O2 6 2.402(3) ?
    Na3 O1 4_545 2.455(4) ?
    Na3 O3 6 2.477(3) ?
    Na3 O3 4_545 2.498(5) ?
    Na3 O3 4 2.613(5) ?
    Na4 O5 4 2.409(4) ?
    Na4 O1 7_556 2.416(4) ?
    Na4 O2 6 2.510(3) ?
    Na4 O4 4 2.556(4) ?
    Na4 O1W 3_545 2.588(3) ?
    Na4 O4 4_545 2.623(4) ?
    As1 O1 . 1.732(3) y
    As1 O2 . 1.737(3) y
    As1 O3 . 1.915(3) y
    As2 O5 . 1.723(3) y
    As2 O4 . 1.728(3) y
    As2 O3 . 1.891(3) y
    O1W H1 . 0.860(10) ?
    O1W H1 2 0.860(10) ?
loop_
    _geom_angle_atom_site_label_1
    _geom_angle_atom_site_label_2
    _geom_angle_atom_site_label_3
    _geom_angle_site_symmetry_1
    _geom_angle_site_symmetry_3
    _geom_angle
    _geom_angle_publ_flag
    O1 Na1 O5 6_565 2_565 129.43(13) ?
    O1 Na1 O5 6_565 6 94.78(12) ?
    O5 Na1 O5 2_565 6 99.78(12) ?
    O1 Na1 O1W 6_565 . 98.11(11) ?
    O5 Na1 O1W 2_565 . 92.44(11) ?
    O5 Na1 O1W 6 . 150.34(15) ?
    O4 Na2 O1 . 7_556 153.99(15) ?
    O4 Na2 O2 . 6 96.86(11) ?
    O1 Na2 O2 7_556 6 99.53(12) ?
    O4 Na2 O2 . 7_546 99.75(13) ?
    O1 Na2 O2 7_556 7_546 97.70(12) ?
    O2 Na2 O2 6 7_546 98.35(13) ?
    O4 Na2 O2 . 7_556 93.27(13) ?
    O1 Na2 O2 7_556 7_556 65.71(11) ?
    O2 Na2 O2 6 7_556 93.71(13) ?
    O2 Na2 O2 7_546 7_556 161.01(14) ?
    O4 Na2 O3 . . 65.04(10) ?
    O1 Na2 O3 7_556 . 97.26(11) ?
    O2 Na2 O3 6 . 161.88(10) ?
    O2 Na2 O3 7_546 . 86.05(12) ?
    O2 Na2 O3 7_556 . 87.01(12) ?
    O5 Na3 O2 4 6 99.15(12) ?
    O5 Na3 O1 4 4_545 93.73(11) ?
    O2 Na3 O1 6 4_545 163.93(14) ?
    O5 Na3 O3 4 6 159.87(15) ?
    O2 Na3 O3 6 6 68.45(10) ?
    O1 Na3 O3 4_545 6 101.55(11) ?
    O5 Na3 O3 4 4_545 103.59(12) ?
    O2 Na3 O3 6 4_545 99.63(12) ?
    O1 Na3 O3 4_545 4_545 67.81(10) ?
    O3 Na3 O3 6 4_545 94.35(12) ?
    O5 Na3 O3 4 4 66.47(11) ?
    O2 Na3 O3 6 4 91.46(12) ?
    O1 Na3 O3 4_545 4 102.52(11) ?
    O3 Na3 O3 6 4 97.15(12) ?
    O3 Na3 O3 4_545 4 166.34(14) ?
    O5 Na4 O1 4 7_556 154.17(13) ?
    O5 Na4 O2 4 6 94.47(11) ?
    O1 Na4 O2 7_556 6 94.71(12) ?
    O5 Na4 O4 4 4 65.80(12) ?
    O1 Na4 O4 7_556 4 89.87(12) ?
    O2 Na4 O4 6 4 91.49(12) ?
    O5 Na4 O1W 4 3_545 89.59(10) ?
    O1 Na4 O1W 7_556 3_545 94.54(10) ?
    O2 Na4 O1W 6 3_545 149.65(16) ?
    O4 Na4 O1W 4 3_545 117.37(14) ?
    O5 Na4 O4 4 4_545 91.18(12) ?
    O1 Na4 O4 7_556 4_545 113.12(13) ?
    O2 Na4 O4 6 4_545 88.68(11) ?
    O4 Na4 O4 4 4_545 156.92(15) ?
    O1W Na4 O4 3_545 4_545 61.14(12) ?
    O1 As1 O2 . . 102.68(15) y
    O1 As1 O3 . . 98.42(16) y
    O2 As1 O3 . . 97.34(12) y
    O5 As2 O4 . . 102.92(16) y
    O5 As2 O3 . . 97.79(16) y
    O4 As2 O3 . . 98.38(12) y
    As1 O1 Na2 . 7_556 102.22(15) ?
    As1 O1 Na1 . 6_566 118.57(16) ?
    Na2 O1 Na1 7_556 6_566 138.84(16) ?
    As1 O1 Na4 . 7_556 109.29(15) ?
    Na2 O1 Na4 7_556 7_556 83.37(12) ?
    Na1 O1 Na4 6_566 7_556 87.96(12) ?
    As1 O1 Na3 . 4 99.26(14) ?
    Na2 O1 Na3 7_556 4 82.39(11) ?
    Na1 O1 Na3 6_566 4 85.74(12) ?
    Na4 O1 Na3 7_556 4 150.20(15) ?
    As1 O2 Na3 . 6_556 100.39(13) ?
    As1 O2 Na2 . 6_556 101.09(13) ?
    Na3 O2 Na2 6_556 6_556 156.45(14) ?
    As1 O2 Na2 . 7_546 107.58(15) ?
    Na3 O2 Na2 6_556 7_546 96.75(13) ?
    Na2 O2 Na2 6_556 7_546 85.87(12) ?
    As1 O2 Na4 . 6_556 172.49(19) ?
    Na3 O2 Na4 6_556 6_556 78.92(10) ?
    Na2 O2 Na4 6_556 6_556 78.52(10) ?
    Na2 O2 Na4 7_546 6_556 79.91(10) ?
    As1 O2 Na2 . 7_556 89.16(13) ?
    Na3 O2 Na2 6_556 7_556 88.71(12) ?
    Na2 O2 Na2 6_556 7_556 82.07(11) ?
    Na2 O2 Na2 7_546 7_556 161.02(14) ?
    Na4 O2 Na2 6_556 7_556 83.35(11) ?
    As2 O3 As1 . . 107.78(13) y
    As2 O3 Na3 . 6_556 158.62(15) ?
    As1 O3 Na3 . 6_556 92.96(10) ?
    As2 O3 Na3 . 4 98.08(15) ?
    As1 O3 Na3 . 4 92.93(14) ?
    Na3 O3 Na3 6_556 4 85.65(12) ?
    As2 O3 Na3 . 4_545 90.08(14) ?
    As1 O3 Na3 . 4_545 94.99(14) ?
    Na3 O3 Na3 6_556 4_545 82.85(12) ?
    Na3 O3 Na3 4 4_545 166.34(14) ?
    As2 O3 Na2 . . 86.35(10) ?
    As1 O3 Na2 . . 165.85(13) ?
    Na3 O3 Na2 6_556 . 73.01(8) ?
    Na3 O3 Na2 4 . 84.33(11) ?
    Na3 O3 Na2 4_545 . 85.28(11) ?
    As2 O4 Na2 . . 108.81(14) ?
    As2 O4 Na4 . 4_545 92.81(15) ?
    Na2 O4 Na4 . 4_545 83.25(12) ?
    As2 O4 Na4 . 4 110.26(16) ?
    Na2 O4 Na4 . 4 89.30(13) ?
    Na4 O4 Na4 4_545 4 156.92(15) ?
    As2 O5 Na1 . 2_545 120.53(16) ?
    As2 O5 Na3 . 4_545 104.04(15) ?
    Na1 O5 Na3 2_545 4_545 135.32(16) ?
    As2 O5 Na4 . 4_545 98.18(15) ?
    Na1 O5 Na4 2_545 4_545 93.74(13) ?
    Na3 O5 Na4 4_545 4_545 82.18(11) ?
    As2 O5 Na1 . 6_556 105.99(15) ?
    Na1 O5 Na1 2_545 6_556 80.22(12) ?
    Na3 O5 Na1 4_545 6_556 85.10(11) ?
    Na4 O5 Na1 4_545 6_556 154.79(16) ?
    Na1 O1W Na1 2 . 144.9(2) ?
    Na1 O1W Na4 2 4 84.13(10) ?
    Na1 O1W Na4 . 4 79.19(10) ?
    Na1 O1W Na4 2 3_455 79.19(10) ?
    Na1 O1W Na4 . 3_455 84.13(10) ?
    Na4 O1W Na4 4 3_455 122.5(2) ?
    Na1 O1W H1 2 . 91(4) ?
    Na1 O1W H1 . . 109(4) ?
    Na4 O1W H1 4 . 66(4) ?
    Na4 O1W H1 3_455 . 166(4) ?
    Na1 O1W H1 2 2 109(4) ?
    Na1 O1W H1 . 2 91(4) ?
    Na4 O1W H1 4 2 166(4) ?
    Na4 O1W H1 3_455 2 66(4) ?
    H1 O1W H1 . 2 109(8) ?
loop_
    _geom_hbond_atom_site_label_D
    _geom_hbond_atom_site_label_H
    _geom_hbond_atom_site_label_A
    _geom_hbond_site_symmetry_A
    _geom_hbond_distance_DH
    _geom_hbond_distance_HA
    _geom_hbond_distance_DA
    _geom_hbond_angle_DHA
    _geom_hbond_publ_flag
    O1W H1 O4 . 0.860(10) 1.797(14) 2.651(4) 171(6) yes
_shelx_space_group_comment
;
The symmetry employed for this shelxl refinement is uniquely defined
by the following loop, which should always be used as a source of
symmetry information in preference to the above space-group names.
They are only intended as comments.
;
_shelx_estimated_absorpt_T_min     0.691
_shelx_estimated_absorpt_T_max     0.825
_shelx_hkl_file
;
   2   0   0   59.69    3.30
   4   0   0 1220.28   51.59
   4   0   0 1236.08   51.29
   4   0   0 1240.48   50.29
  -4   0   0 1289.57   51.69
   4   0   0 1254.27   51.09
  -4   0   0 1246.28   51.19
  -4   0   0 1278.67   50.29
   6   0   0   17.30    8.00
   6   0   0   26.80    7.10
   6   0   0   24.30    6.70
   6   0   0   32.20    4.50
  -6   0   0   34.80    4.50
  -6   0   0   17.80    7.30
  -6   0   0   22.00    6.50
   8   0   0   42.70    9.30
   8   0   0   38.60    7.90
   8   0   0   45.20    5.60
  -8   0   0   54.69    5.50
  -8   0   0   50.59    9.70
   8   0   0   58.89    8.00
  -8   0   0   51.69    8.30
 -10   0   0  193.78   10.90
 -10   0   0  169.88   13.80
  10   0   0  189.08   16.00
  10   0   0  189.48   15.70
  10   0   0  196.18   11.20
 -12   0   0 1314.77   57.79
  12   0   0 1313.67   57.29
  12   0   0 1365.06   54.79
 -12   0   0 1315.57   54.49
  12   0   0 1310.77   58.89
 -14   0   0    2.70    9.80
 -14   0   0    6.70    4.80
  14   0   0   11.20    9.30
  14   0   0    5.10    5.60
  14   0   0    4.10   11.40
  16   0   0  267.47   22.30
 -16   0   0  258.67   21.20
 -16   0   0  242.88   14.00
  16   0   0  250.77   23.00
  18   0   0   80.59    9.40
  18   0   0   74.49   17.20
  18   0   0   75.69   14.00
 -18   0   0   97.49   15.30
  20   0   0    2.90    6.50
 -20   0   0  -17.70   13.20
  20   0   0   10.50   16.20
  20   0   0  -11.40   12.60
  22   0   0   40.70   20.20
  22   0   0   19.50   15.80
 -22   0   0   36.50   15.60
 -24   0   0  161.28   22.10
  24   0   0  191.68   26.50
  24   0   0  186.78   22.90
   1  -1   0  657.73   28.00
  -1  -1   0  663.23   27.80
  -1  -1   0  656.43   27.40
   1  -1   0  672.33   27.70
   1  -1   0  642.64   27.90
  -1  -1   0  647.94   27.50
  -1   1   0  633.24   27.90
   1   1   0  649.24   27.30
   1   1   0  651.53   27.80
   1   1   0  671.63   27.80
  -1   1   0  711.03   28.00
   3  -1   0 1044.20   42.20
  -3  -1   0  996.40   42.30
   3  -1   0 1059.79   42.20
  -3  -1   0  998.90   40.80
   3  -1   0 1020.40   42.20
   3  -1   0  973.40   42.50
  -3   1   0 1001.10   42.20
  -3   1   0 1029.30   42.50
   3   1   0 1040.40   42.10
  -3   1   0 1015.70   42.30
   3   1   0  961.90   42.20
  -3   1   0 1035.50   40.90
   3   1   0 1031.00   40.80
  -5  -1   0  269.97   15.30
   5  -1   0  278.97   15.00
   5  -1   0  279.97   15.10
   5  -1   0  276.27   15.10
   5  -1   0  289.97   16.00
  -5  -1   0  264.27   15.00
   5   1   0  270.27   14.60
  -5   1   0  266.27   15.30
  -5   1   0  284.17   14.70
  -5   1   0  252.87   16.00
   5   1   0  253.97   15.60
  -5   1   0  271.07   15.40
   7  -1   0   40.70    9.70
   7  -1   0   33.40    8.40
  -7  -1   0   26.60    7.40
  -7  -1   0   32.00    7.70
   7  -1   0   39.40    7.20
   7  -1   0   24.80    6.90
  -7   1   0   49.10    8.00
   7   1   0   37.80    8.90
   7   1   0   32.70    6.90
  -7   1   0   42.40    6.70
  -7   1   0   30.70    7.70
  -7   1   0   43.80    8.80
   9  -1   0  130.89   11.50
   9  -1   0  155.68    7.30
   9  -1   0  162.28   14.60
  -9  -1   0  166.98   13.40
   9  -1   0  162.88    7.60
   9  -1   0  165.18   13.10
  -9   1   0  156.38   13.00
   9   1   0  173.78   14.90
  -9   1   0  147.89   11.30
  11  -1   0  279.87   17.20
 -11  -1   0  311.47   19.30
  11  -1   0  279.37   20.80
  11  -1   0  298.97   19.70
  11  -1   0  318.67   13.60
  11  -1   0  311.27   13.50
  11   1   0  290.97   20.70
 -11   1   0  305.47   19.40
  13  -1   0 2119.09   84.39
  13  -1   0 2051.09   90.19
 -13  -1   0 2085.59   88.69
  13  -1   0 2150.38   87.09
  13  -1   0 2073.99   88.89
  13  -1   0 2182.68   84.49
  13   1   0 2124.89   87.99
 -13   1   0 2052.99   88.89
  13   1   0 2070.09   89.99
  15  -1   0  443.26   19.40
  15  -1   0  435.36   23.70
  15  -1   0  449.86   27.10
  15  -1   0  416.06   30.10
  15  -1   0  435.36   19.30
 -15  -1   0  457.75   26.60
 -15   1   0  422.36   26.80
  15   1   0  413.16   28.40
  15   1   0  434.36   26.10
 -17  -1   0   98.19   15.30
  17  -1   0  146.69   20.40
  17  -1   0  150.08   13.20
  17  -1   0  115.19   16.90
  17  -1   0  121.49    8.20
  17   1   0  114.49   14.20
  17   1   0  113.19   18.90
 -17   1   0   98.09   15.60
 -19  -1   0  -15.60   13.30
  19  -1   0    8.10   15.70
  19  -1   0    2.00   13.20
  19   1   0   -0.20    9.40
  19   1   0   -0.50   11.40
  19   1   0   20.10   15.80
 -19   1   0    5.70   13.10
 -21  -1   0   12.90   14.80
  21  -1   0   23.60   15.20
  21  -1   0   39.40   19.90
  21   1   0   22.00   13.70
  21   1   0   18.50   17.20
 -21   1   0    3.70   14.80
  21   1   0   27.60   10.40
  23  -1   0    1.70   15.20
 -23  -1   0    7.70   15.10
 -23   1   0  -12.10   14.80
  23   1   0    5.00   14.80
  23   1   0   -7.50   19.90
 -25  -1   0  214.28   26.00
  25  -1   0  218.88   25.70
  25   1   0  277.77   31.60
 -25   1   0  226.78   27.20
  25   1   0  228.38   25.00
   0  -2   0 7925.41  312.87
   0  -2   0 8012.70  312.77
   0  -2   0 7764.72  312.77
   0   2   0 7793.32  312.77
   0   2   0 7831.52  312.57
  -2  -2   0  238.18   14.30
   2  -2   0  234.48   14.60
   2  -2   0  244.98   13.80
   2  -2   0  251.27   16.00
  -2  -2   0  230.78   13.50
   2   2   0  239.48   14.10
  -2   2   0  253.47   14.60
  -2   2   0  235.98   14.00
   2   2   0  234.38   12.70
  -2   2   0  210.88   13.80
  -4  -2   0  635.84   27.00
   4  -2   0  648.64   29.60
   4  -2   0  611.34   29.30
   4  -2   0  614.94   28.50
  -4  -2   0  628.24   28.90
   4   2   0  618.74   28.80
  -4   2   0  664.53   27.10
   4   2   0  613.44   28.00
  -4   2   0  610.44   31.00
  -4   2   0  639.64   28.90
   4   2   0  626.94   26.80
   6  -2   0   46.30    8.80
   6  -2   0   41.40    8.70
  -6  -2   0   35.00    8.80
   6  -2   0   38.10    7.70
   6   2   0   30.70    7.40
   6   2   0   34.90    4.00
   6   2   0   22.60    8.20
  -6   2   0   32.10    8.50
   8  -2   0   64.69   10.30
   8  -2   0   69.79    9.80
   8  -2   0   75.19   10.50
  -8   2   0   72.99   10.30
   8   2   0   76.19   10.80
   8   2   0   87.89    3.80
  10  -2   0   84.79   11.60
  10  -2   0   81.49   10.90
  10  -2   0   70.19   10.90
 -10   2   0   84.19   11.20
  10   2   0   84.29   12.90
  12  -2   0  766.72   38.00
 -12  -2   0  793.22   37.30
  12  -2   0  753.82   36.60
  12  -2   0  752.42   38.00
  12   2   0  781.52   39.00
 -12   2   0  774.72   37.70
  14  -2   0    7.80   11.50
 -14  -2   0   22.70   11.20
  14  -2   0   25.90   11.30
  14  -2   0   22.80   10.90
  14   2   0   28.50   14.70
 -14   2   0   11.30   10.80
  16  -2   0  219.88   20.70
  16  -2   0  230.48   18.80
 -16  -2   0  229.58   20.10
  16  -2   0  251.87   21.00
 -16   2   0  266.87   21.40
  16   2   0  242.58   19.20
  16   2   0  250.07   23.10
  18  -2   0   76.69   16.70
  18  -2   0   45.30   12.80
  18  -2   0   30.70   14.40
 -18  -2   0   54.49   14.60
  18   2   0   84.09   19.40
 -18   2   0   55.19   15.00
  18   2   0   57.89   13.60
 -20  -2   0  -13.00   13.10
  20  -2   0   -2.50   14.60
  20  -2   0    0.20   14.30
  20   2   0   -6.10   13.30
 -20   2   0  -11.30   13.30
  20   2   0    1.80   12.50
  20   2   0   12.00   18.60
  22  -2   0   20.60   18.20
 -22  -2   0    9.60   15.50
  22  -2   0   22.30   16.00
  22   2   0   -6.40   13.90
 -22   2   0   20.00   17.50
  22   2   0   14.90   18.20
  22   2   0   33.90   14.70
  24  -2   0  101.59   21.00
 -24  -2   0  184.88   22.70
  24  -2   0  159.38   24.90
  24   2   0  144.49   26.00
 -24   2   0  149.09   22.70
  24   2   0  148.79   19.50
  24   2   0   77.69   21.60
   1  -3   0  940.41   42.20
  -1  -3   0  995.30   42.00
  -1  -3   0  954.80   42.00
   1  -3   0  952.30   42.30
  -1  -3   0  945.21   42.20
   1  -3   0  959.80   42.10
   1   3   0  925.51   41.90
   3  -3   0  516.85   25.30
   3  -3   0  490.85   25.90
  -3  -3   0  495.05   25.10
  -3  -3   0  504.85   23.90
   3  -3   0  481.05   25.60
   3   3   0  482.35   25.20
   3   3   0  480.25   23.40
  -3   3   0  530.45   24.10
  -3   3   0  456.35   24.60
   5  -3   0  235.08   17.70
   5  -3   0  216.38   15.80
   5  -3   0  221.38   17.40
  -5   3   0  235.28   16.20
  -5   3   0  250.27   14.10
   5   3   0  226.78   13.40
   5   3   0  207.98   17.30
   7  -3   0    8.10    9.60
   7  -3   0   10.30    8.80
   7  -3   0    8.50   10.00
  -7   3   0   27.10    5.00
  -7   3   0    9.90    8.70
   7   3   0    2.40    9.60
   7   3   0    3.70    4.40
   9  -3   0  168.68   15.60
   9  -3   0  149.99   14.80
   9  -3   0  184.58   14.50
  -9   3   0  149.69   14.30
  -9   3   0  119.09    7.20
   9   3   0  163.98   15.80
   9   3   0  156.38    8.20
  11  -3   0  128.59   15.80
  11  -3   0  167.48   16.10
  11  -3   0  189.18   16.60
 -11   3   0  148.49   15.80
  11   3   0  171.18   17.10
  13  -3   0 1596.24   72.39
  13  -3   0 1662.73   71.29
  13  -3   0 1575.54   70.49
  13   3   0 1618.44   71.99
 -13   3   0 1562.44   71.09
  15  -3   0  152.28   19.30
  15  -3   0  173.88   18.70
  15  -3   0  170.58   17.90
  15   3   0  175.38   21.70
 -15   3   0  198.48   19.70
  17  -3   0  132.99   18.30
  17  -3   0  102.29   18.50
  17  -3   0  117.09   16.80
  17   3   0  126.59   20.70
 -17   3   0  159.88   18.70
  19  -3   0   16.30   15.70
  19  -3   0   -9.90   15.40
  19  -3   0   -3.10   13.00
  19   3   0    0.00   15.40
  19   3   0  -12.00   13.00
 -19   3   0   20.10   15.00
  19   3   0  -14.90   18.40
  21  -3   0   14.50   16.20
  21  -3   0  -24.60   16.80
 -21   3   0   18.10   16.40
  21   3   0   18.20   17.00
  21   3   0  -12.50   14.30
  21   3   0   10.10   20.00
   0  -4   0 2058.29   88.09
   0  -4   0 2092.29   88.59
   0  -4   0 2154.78   88.79
  -2  -4   0   51.49    9.80
   2  -4   0   58.29   11.20
  -2  -4   0   50.79   10.40
   2  -4   0   58.79   10.90
   2  -4   0   49.30   11.20
  -2   4   0   31.20    9.10
  -2   4   0   34.70    9.30
   2   4   0   34.70   10.10
   4  -4   0  148.69   15.10
   4  -4   0  162.28   16.40
   4  -4   0  149.88   15.20
   4   4   0  121.09   14.20
  -4   4   0  187.78   14.60
  -4   4   0  154.58   14.20
   6  -4   0   -0.90    9.90
   6  -4   0   -8.90   10.60
   6  -4   0   21.10   11.50
   6   4   0  -11.70    9.10
  -6   4   0   14.20   10.70
   8  -4   0   40.80   10.60
   8  -4   0   67.19   12.70
   8  -4   0   56.79   13.70
  -8   4   0   45.70   12.30
   8   4   0   52.99   13.60
  -8   4   0   76.79    7.80
  10  -4   0   -6.00   11.90
  10  -4   0   -2.50   11.40
  10  -4   0   11.10   10.90
 -10   4   0    5.70   11.40
  10   4   0    2.70   11.50
  12  -4   0  459.75   31.30
  12  -4   0  491.05   30.80
  12  -4   0  486.95   30.50
 -12   4   0  506.25   30.80
  12   4   0  471.85   31.60
  14  -4   0   10.10   13.70
  14  -4   0    7.30   14.90
  14  -4   0    3.40   14.00
 -14   4   0   18.70   13.60
  14   4   0   -3.20   14.70
  16  -4   0   84.89   18.70
  16  -4   0   98.09   17.30
  16  -4   0  117.69   19.60
 -16   4   0  107.89   18.60
  16   4   0  126.69   22.60
  18  -4   0   35.60   17.80
  18  -4   0    8.20   15.40
  18  -4   0   28.80   16.00
 -18   4   0   24.20   16.50
  18   4   0    5.40   19.90
  18   4   0   19.10   16.50
  20  -4   0   -4.60   17.50
  20  -4   0   28.00   17.40
 -20   4   0  -15.00   17.40
  20   4   0    5.20   20.50
  20   4   0   -9.60   18.20
   1  -5   0  306.07   22.80
  -1  -5   0  292.87   21.50
   1  -5   0  291.47   22.50
  -1  -5   0  305.97   23.90
   1  -5   0  276.97   22.30
  -1   5   0  267.97   21.20
  -1   5   0  268.97   20.00
   1   5   0  267.57   22.00
   1   5   0  235.48   21.60
  -3  -5   0  133.09   17.40
   3  -5   0  171.38   17.50
   3  -5   0  155.38   18.10
   3  -5   0  159.68   17.70
  -3   5   0  127.99   14.40
   3   5   0  111.19   15.40
  -3   5   0  165.98   15.50
   3   5   0  136.79   17.40
   5  -5   0   97.99   16.00
   5  -5   0   91.09   15.00
   5  -5   0  113.29   17.10
   5   5   0   92.89   15.30
  -5   5   0   86.19   14.10
  -5   5   0  100.09   12.00
   7  -5   0    8.90   13.10
   7  -5   0    6.20   13.80
   7  -5   0   -5.00   13.20
   7   5   0   11.90   12.40
  -7   5   0   26.20   12.70
   9  -5   0   92.49   17.10
   9  -5   0   98.19   16.10
   9  -5   0   82.99   18.50
  -9   5   0   78.09   15.40
   9   5   0   89.99   16.70
  11  -5   0   12.10   16.60
  11  -5   0   28.00   14.50
  11  -5   0   30.50   15.60
 -11   5   0   26.50   14.90
  11   5   0   47.10   15.00
  13  -5   0  501.75   32.40
  13  -5   0  432.76   36.00
  13  -5   0  473.85   32.80
 -13   5   0  414.26   31.60
  13   5   0  424.86   31.80
  13   5   0  377.46   33.70
  15  -5   0  135.09   20.70
  15  -5   0   87.49   19.00
  15  -5   0   89.39   19.60
  15   5   0  101.39   20.90
 -15   5   0   86.79   19.00
  15   5   0  101.69   22.10
  17  -5   0   81.99   20.00
  17  -5   0   89.89   20.20
  17   5   0   39.50   20.60
 -17   5   0   83.99   19.60
  17   5   0   52.69   19.50
   0  -6   0  646.64   35.20
   0   6   0  538.55   33.50
   0   6   0  571.34   33.10
   0   6   0  547.75   35.60
   2  -6   0  -18.10   13.00
  -2   6   0   -5.20   11.10
   2   6   0   -6.20   14.50
  -2   6   0  -11.30   11.30
   2   6   0  -25.20   11.00
  -2   6   0  -10.30   11.40
   4  -6   0   88.79   16.50
   4  -6   0   80.49   17.90
  -4   6   0   60.69   13.60
   4   6   0   66.79   16.00
   4   6   0   95.89   19.30
  -4   6   0   66.39   14.60
   6  -6   0    2.00   15.00
   6  -6   0   -8.40   13.90
   6   6   0   13.30   16.80
  -6   6   0   15.10   15.00
   6   6   0   -8.70   13.40
   8  -6   0   31.90   15.60
   8  -6   0   60.39   17.10
   8  -6   0   41.40   18.70
   8   6   0   40.20   19.20
  -8   6   0   39.60   16.70
   8   6   0   89.09   16.90
  10  -6   0   17.60   17.80
  10  -6   0    0.60   14.90
 -10   6   0    5.20   16.50
  10   6   0   29.20   16.40
  10   6   0   16.30   18.90
  12  -6   0  277.77   26.90
  12  -6   0  228.78   26.60
  12   6   0  193.58   26.60
 -12   6   0  280.97   25.90
  12   6   0  301.97   27.20
   1  -7   0   62.09   17.70
   1   7   0   52.19   15.20
  -1   7   0   30.60   14.90
  -1   7   0   23.70   16.80
   1   7   0   -1.80   17.00
  24   0  -1   38.50   19.80
 -24   0   1  -29.70   16.20
  24   0  -1   -0.80   16.40
  22   0  -1   16.20   18.80
  22   0  -1   10.10   14.70
 -22   0   1    3.30   15.00
  20   0  -1    3.40   12.10
  20   0  -1   -5.70   16.80
  20   0  -1   -1.10    6.50
 -20   0   1    8.90   14.20
  18   0  -1   -4.30   13.90
  18   0  -1   -3.60    6.20
  18   0  -1    7.20   12.60
 -18   0   1    3.00   12.40
  16   0  -1   12.30   13.00
  16   0  -1   -1.10    6.30
 -16   0   1   -0.40    4.70
 -16   0   1   -2.40   10.70
  16   0  -1   23.80   11.30
 -14   0   1    8.80   10.00
 -14   0   1    4.40    4.70
  14   0  -1   -6.20    6.00
  14   0  -1  -10.40   11.70
  14   0  -1   -0.80    8.70
  12   0  -1    2.60   10.60
 -12   0   1    1.90    4.60
  12   0  -1   -2.10    5.80
  12   0  -1   -0.10    7.60
 -12   0   1   -5.10    8.70
 -10   0   1    2.80    4.30
  10   0  -1   -8.40    8.80
 -10   0   1   -1.00    8.00
  10   0  -1    9.80    7.60
   8   0  -1    4.40    8.30
  -8   0   1   -5.70    8.30
  -8   0   1   -0.30    7.40
  -8   0   1    1.60    4.20
   8   0  -1   -5.90    6.30
   8   0  -1   -1.00    6.10
   6   0  -1   -1.50    7.80
   6   0  -1   -1.50    5.30
  -6   0   1    1.30    6.60
  -6   0   1    2.50    6.90
  -6   0   1    3.40    5.30
  -6   0   1   -2.10    4.00
   6   0  -1   -1.90    4.80
   4   0  -1   -1.30    4.50
  -4   0   1   -2.90    3.30
   4   0  -1   -7.00    5.60
   4   0  -1   -2.60    5.30
  -4   0   1   -2.60    6.30
  -4   0   1   -5.10    5.10
   4   0  -1    3.90    3.80
  -4   0   1    1.40    4.20
   2   0  -1    1.10    2.10
  -2   0   1   -1.90    2.30
   2   0  -1   -2.10    1.90
  -2   0   1    6.50    3.40
  -2   0   1    3.20    2.50
   2   0  -1   -1.00    2.60
   2   0  -1    2.20    3.30
  -2   0   1   -2.60    2.30
   0   0   1    1.20    0.80
   0   0  -1    0.40    0.30
   0   0  -1    0.40    0.60
   0   0   1    1.00    1.60
  -2   0  -1   -0.30    3.40
   2   0   1   -0.50    2.80
  -2   0  -1    5.60    2.50
   2   0   1   -5.20    2.70
  -2   0  -1   -0.10    2.10
   2   0   1    4.30    2.40
   2   0   1    3.40    2.50
   4   0   1   -1.30    4.60
  -4   0  -1   -4.60    5.90
  -4   0  -1    4.70    4.70
   4   0   1   11.60    6.00
  -4   0  -1    0.00    3.60
   4   0   1    3.70    3.70
  -6   0  -1   -1.70    4.00
   6   0   1   -1.40    5.80
   6   0   1   14.40    6.90
  -6   0  -1    2.80    6.10
   6   0   1   -1.10    4.30
   6   0   1    0.50    7.50
  -6   0  -1    0.20    7.40
   8   0   1   -0.90    6.70
   8   0   1   -1.00    4.60
  -8   0  -1    2.80    4.30
   8   0   1    5.90    7.40
  -8   0  -1    7.30    7.20
   8   0   1    6.00    8.40
  10   0   1    2.10    4.70
 -10   0  -1   -2.00    4.40
 -10   0  -1   -3.40    7.20
  10   0   1   -0.80    8.70
  10   0   1   17.10    7.80
  12   0   1    4.90    9.80
  12   0   1   -1.30    5.10
 -12   0  -1   -5.40    7.90
 -12   0  -1   -1.10    4.60
  12   0   1    2.70    8.70
 -14   0  -1   -2.90    4.90
  14   0   1   -4.10    9.60
 -14   0  -1   -8.00    8.90
  14   0   1    0.20    5.60
  14   0   1   -4.30   11.20
 -16   0  -1   -3.30    5.20
 -16   0  -1   10.30   11.20
  16   0   1    9.40   11.00
  16   0   1   -0.70   12.50
  16   0   1   -4.50    6.00
 -18   0  -1    5.30   12.20
  18   0   1    8.00   12.30
  18   0   1  -13.60   14.80
  20   0   1   -6.90   13.00
 -20   0  -1  -20.90   13.80
  20   0   1   -2.80   15.90
  20   0   1   -3.10    6.50
  22   0   1  -13.10   14.20
 -22   0  -1   -1.30   14.70
  22   0   1  -16.10   17.80
 -24   0  -1   10.70   15.80
  24   0   1   -4.80   15.10
  24   0   1    4.60   20.40
 -25  -1   1  -10.30   16.30
  25  -1  -1   16.90   17.10
  25   1  -1   41.10   22.70
  25   1  -1    6.90   16.00
 -25   1   1  -40.00   15.70
  23  -1  -1    0.60   16.10
 -23  -1   1   26.30   16.30
  23   1  -1   -6.20   19.70
 -23   1   1   -1.40   15.80
  23   1  -1    0.50   14.30
  21  -1  -1   20.20   14.60
 -21  -1   1   21.20   16.00
  21   1  -1   23.50   13.40
  21   1  -1    5.70   18.30
  21   1  -1    9.30    9.90
 -21   1   1   20.90   15.60
 -19  -1   1  -13.40   12.70
  19  -1  -1   -9.80   12.40
  19  -1  -1  -10.10   14.80
  19   1  -1    3.20   16.60
 -19   1   1   -3.40   12.90
  19   1  -1   10.90    9.60
  19   1  -1    8.70   12.30
  17  -1  -1   -6.50   11.30
  17  -1  -1    7.70   14.20
 -17  -1   1    5.00   12.00
  17  -1  -1    5.20    3.40
 -17   1   1    2.50   12.00
  17   1  -1    3.50   10.60
  17   1  -1  -13.20    9.10
  17   1  -1   -3.50   14.50
  15  -1  -1    4.00    3.30
  15  -1  -1   -1.80   12.40
 -15  -1   1   -4.00   10.00
  15  -1  -1    0.80    3.10
  15  -1  -1   -8.10   10.00
 -15   1   1   -2.60   10.30
  15   1  -1   14.40   12.00
  15   1  -1    1.50    9.00
  13  -1  -1    9.90    3.10
  13  -1  -1   10.20    3.20
  13  -1  -1    6.40    9.90
 -13  -1   1    4.50    9.60
  13  -1  -1    0.90    7.10
  13  -1  -1   -8.10   11.20
  13   1  -1    0.80   10.70
 -13   1   1   21.70    9.80
  13   1  -1   26.20    9.10
  11  -1  -1   -4.70    6.50
  11  -1  -1    1.40    2.50
 -11  -1   1    7.50    8.30
  11  -1  -1   -7.90   10.50
  11  -1  -1  -10.30    8.40
  11   1  -1    1.20    7.80
  11   1  -1    8.60    9.80
 -11   1   1   -2.90    7.60
  -9  -1   1  103.79   11.40
   9  -1  -1  113.49   12.90
   9  -1  -1  108.99    9.70
   9  -1  -1   95.89   10.70
   9   1  -1  125.89   12.70
  -9   1   1  106.49   10.90
  -9   1   1  107.89    9.20
  -7  -1   1   -4.40    6.10
   7  -1  -1    6.90    7.20
   7  -1  -1  -10.20    6.70
  -7  -1   1    1.50    6.80
   7  -1  -1   11.20    6.50
  -7   1   1    1.40    7.30
  -7   1   1    4.40    7.30
   7   1  -1   10.70    6.40
  -7   1   1  -13.30    6.80
   7   1  -1   -1.60    8.10
  -7   1   1    3.70    6.20
   5  -1  -1   30.10    6.50
  -5  -1   1   37.50    7.20
   5  -1  -1   30.10    6.80
   5  -1  -1   41.30    7.50
  -5  -1   1   43.10    7.40
   5  -1  -1   41.50    7.40
  -5   1   1   44.00    8.20
  -5   1   1   34.30    6.70
   5   1  -1   41.00    7.80
  -5   1   1   34.10    7.60
  -5   1   1   51.69    7.40
   5   1  -1   44.70    7.10
   3  -1  -1   34.30    6.20
   3  -1  -1   14.20    5.80
   3  -1  -1   23.70    6.20
   3  -1  -1   31.80    5.70
  -3  -1   1   20.60    3.20
  -3  -1   1   18.90    5.30
   3   1  -1   21.90    3.20
  -3   1   1   15.70    5.20
  -3   1   1   17.20    6.00
   3   1  -1   26.60    5.40
   3   1  -1   18.40    5.90
  -3   1   1   14.60    6.20
  -1  -1   1    0.00    4.00
  -1  -1   1    3.50    3.60
   1  -1  -1   -1.50    4.90
   1  -1  -1    1.30    4.50
   1  -1  -1    3.00    5.00
  -1  -1   1    1.20    3.50
   1   1  -1   11.60    3.60
   1   1  -1   -3.30    4.90
   1   1  -1    3.70    3.70
   1   1  -1   -0.70    3.60
  -1   1   1    2.70    3.50
  -1   1   1   -5.60    5.00
  -1   1   1    0.10    4.80
   1  -1   1   10.30    4.70
   1  -1   1    6.90    3.70
  -1  -1  -1   11.40    4.80
   1  -1   1    6.70    3.80
   1  -1   1   10.20    4.50
  -1   1  -1   -2.70    4.00
   1   1   1    4.30    4.30
  -1   1  -1    6.50    4.10
   1   1   1    6.70    5.60
  -1   1  -1    7.90    4.00
  -1   1  -1    8.50    4.10
   1   1   1   17.90    4.40
  -3  -1  -1  317.87   16.40
   3  -1   1  312.57   15.70
   3  -1   1  322.47   16.00
   3  -1   1  304.77   15.70
   3  -1   1  314.97   14.70
   3  -1   1  311.57   13.90
  -3   1  -1  333.77   15.80
  -3   1  -1  287.57   13.90
  -3   1  -1  315.97   15.70
   3   1   1  302.57   16.10
  -3   1  -1  311.27   15.60
  -3   1  -1  262.87   15.70
   3   1   1  300.37   14.40
   5  -1   1  358.86   18.40
  -5  -1  -1  351.56   18.80
   5  -1   1  382.86   15.90
  -5  -1  -1  360.86   18.10
   5  -1   1  347.47   18.20
   5  -1   1  331.87   19.30
   5  -1   1  353.26   19.20
   5   1   1  375.06   17.90
  -5   1  -1  323.97   18.50
   5   1   1  368.66   19.30
  -5   1  -1  405.06   19.70
  -5   1  -1  383.06   15.80
  -5   1  -1  361.96   18.00
  -5   1  -1  382.76   19.00
   7  -1   1   11.00    8.40
   7  -1   1   12.50    6.70
  -7  -1  -1   12.10    6.40
   7  -1   1    7.10    7.60
   7  -1   1   11.10    6.40
   7  -1   1   12.70    3.10
  -7  -1  -1    8.60    7.60
  -7   1  -1    8.70    7.10
   7   1   1   20.00    5.90
   7   1   1   11.60    2.40
  -7   1  -1   14.90    7.30
  -7   1  -1   -1.80    7.50
   7   1   1   18.20    8.40
  -7   1  -1    7.50    6.50
   9  -1   1    4.20    3.10
   9  -1   1   14.00    8.20
  -9  -1  -1    4.20    7.20
   9  -1   1   -6.10    9.40
   9  -1   1   -3.30    7.10
   9   1   1    2.20    2.20
   9   1   1    0.80    9.00
  -9   1  -1    1.40    7.20
  -9   1  -1    5.90    6.00
  11  -1   1    4.40    3.50
  11  -1   1   11.20    9.40
 -11  -1  -1    8.30    8.00
  11  -1   1   -1.50    9.40
  11  -1   1    3.70    7.40
  11   1   1    4.30    2.40
  11   1   1    0.80    9.60
 -11   1  -1    5.20    8.10
  13  -1   1   -1.00   10.90
  13  -1   1    7.90    3.80
  13  -1   1    3.00    7.30
 -13  -1  -1   -0.80    9.70
  13  -1   1   16.10    9.90
  13   1   1   11.60   11.60
  13   1   1    7.90   10.30
 -13   1  -1    6.30    9.60
  15  -1   1    2.70    3.70
  15  -1   1    2.10   10.70
 -15  -1  -1   -1.90    9.90
  15  -1   1   -2.00   12.40
  15  -1   1    7.90    8.40
  15   1   1    4.70   12.50
  15   1   1    5.10   11.20
 -15   1  -1    3.10   10.10
  17  -1   1   38.80   15.30
  17  -1   1   28.20   12.70
  17  -1   1   37.10    5.10
 -17  -1  -1   42.50   12.30
  17  -1   1   32.70    9.60
  17   1   1   20.10   11.80
  17   1   1   31.60   15.10
 -17   1  -1   42.20   12.70
  19  -1   1    6.00   13.80
 -19  -1  -1   12.00   12.90
  19  -1   1   12.90   16.00
  19  -1   1   -5.40    9.10
  19   1   1    5.80   12.00
  19   1   1   20.50   16.00
 -19   1  -1  -16.80   12.70
  21  -1   1    2.80   18.90
  21  -1   1    0.20   14.40
 -21  -1  -1    0.30   14.60
  21   1   1   18.30   13.30
  21   1   1   19.10   17.20
 -21   1  -1    4.50   15.20
  21   1   1   -9.30    9.40
 -23  -1  -1  -22.90   15.70
  23  -1   1   21.50   20.70
  23  -1   1    8.60   17.60
  23   1   1    5.80   14.40
  23   1   1    9.90   20.40
 -23   1  -1   12.00   15.90
  25  -1   1   -1.80   16.50
  25   1   1   14.80   16.90
 -24  -2   1   31.80   17.50
  24  -2  -1   14.80   17.00
  24  -2  -1   22.20   19.20
  24   2  -1   22.40   16.40
  24   2  -1   91.79   22.70
 -24   2   1   20.10   17.30
  22  -2  -1   -7.90   15.90
 -22  -2   1   -1.80   15.70
  22  -2  -1   23.40   17.30
  22   2  -1    0.50   12.60
  22   2  -1   10.10   19.40
 -22   2   1   -1.40   14.80
  22   2  -1   -2.70   13.70
  20  -2  -1    7.50   15.20
 -20  -2   1   14.80   15.80
  20  -2  -1    6.30   16.80
  20   2  -1   10.00   17.20
  20   2  -1    2.70   13.20
 -20   2   1   -4.20   14.10
  20   2  -1    1.00   11.80
  18  -2  -1  -11.00   12.40
 -18  -2   1   -3.20   12.80
  18  -2  -1  -18.20   13.10
 -18   2   1  -13.70   12.60
  18   2  -1  -20.70   14.10
  18   2  -1   -1.50   10.80
  18   2  -1    1.30   12.80
 -16  -2   1    1.30   12.70
  16  -2  -1   -7.30   12.70
  16  -2  -1  -18.40   12.00
  16  -2  -1   13.30   10.20
 -16   2   1    8.70   12.00
  16   2  -1   -1.30    9.50
  16   2  -1   -3.90   13.70
  14  -2  -1   -5.80    9.60
  14  -2  -1    3.90   11.60
  14  -2  -1    4.80   10.60
 -14  -2   1   -0.10   10.10
 -14   2   1    5.80   10.60
  14   2  -1   20.00   13.80
  12  -2  -1   21.70   10.50
  12  -2  -1   18.10   11.00
  12  -2  -1   10.30    9.70
 -12  -2   1   13.90    9.40
 -12   2   1   21.60   11.10
  12   2  -1   12.70   12.10
  10  -2  -1   -9.40    8.00
  10  -2  -1   -5.80    8.20
  10  -2  -1    0.90    8.60
  10   2  -1   -4.80   10.30
 -10   2   1    2.10    8.30
   8  -2  -1  155.48   12.60
   8  -2  -1  130.49   12.20
   8  -2  -1  112.09   11.50
   8   2  -1  115.59   12.30
  -8   2   1  112.49   11.70
   6  -2  -1   10.40    7.80
  -6  -2   1    7.60    6.20
   6  -2  -1    7.30    6.30
  -6  -2   1    6.40    3.60
   6  -2  -1    3.00    7.30
  -6   2   1    7.30    3.00
  -6   2   1    9.90    7.60
   6   2  -1    7.40    7.80
   6   2  -1    5.10    3.20
  -4  -2   1   14.80    4.90
   4  -2  -1   14.70    7.90
   4  -2  -1    2.80    6.90
  -4  -2   1   15.70    5.80
   4  -2  -1   -0.10    7.10
   4   2  -1   -1.90    6.40
   4   2  -1   22.70    5.20
  -4   2   1   13.80    6.90
   4   2  -1   10.20    4.40
  -2  -2   1    7.80    6.00
  -2  -2   1    2.60    5.80
   2  -2  -1    6.00    7.70
   2  -2  -1   -7.70    6.70
   2  -2  -1    3.50    7.20
   2   2  -1    2.00    5.40
  -2   2   1    5.00    6.20
   2   2  -1    5.50    5.30
   2   2  -1   -9.00    4.70
  -2   2   1   -1.90    6.30
  -2   2   1  -12.50    4.60
   0  -2  -1   36.80    7.40
   0  -2  -1   33.60    7.50
   0  -2   1   41.20    7.10
   0  -2  -1   50.59    8.00
   0  -2   1   44.80    7.20
   0  -2   1   46.70    7.10
   0   2  -1   41.00    6.60
   0   2  -1   44.50    6.30
   0   2   1   40.30    6.10
   0   2   1   38.80    6.70
   2  -2   1  138.39   10.40
   2  -2   1  105.79   10.20
   2  -2   1  119.19    9.90
  -2  -2  -1  149.29   10.70
   2   2   1  123.19   10.10
  -2   2  -1  127.39    9.70
   2   2   1  120.89   10.60
   2   2   1  104.29    8.80
  -2   2  -1  101.89    8.40
  -2   2  -1  113.19    9.60
   4  -2   1   58.29    9.20
   4  -2   1   68.69    9.00
  -4  -2  -1   70.79    8.40
   4  -2   1   74.29    8.10
  -4   2  -1   80.69    8.30
  -4   2  -1   64.29    6.00
  -4   2  -1   55.69    8.50
   4   2   1   67.49    9.50
   4   2   1   49.30    5.80
   6  -2   1  103.69   10.60
   6  -2   1  108.79   10.90
   6  -2   1  107.49    9.70
  -6   2  -1  104.39   10.60
   6   2   1  116.39    9.30
  -6   2  -1   79.69    6.40
   6   2   1  116.09    7.20
   6   2   1  118.79   12.00
   8  -2   1   12.70    7.60
   8  -2   1    7.60    7.60
   8  -2   1    5.90    9.00
  -8   2  -1   -1.90    7.90
  -8   2  -1   16.80    2.50
   8   2   1    7.30    2.50
   8   2   1   18.10   10.00
  10  -2   1   -2.70    8.40
  10  -2   1  -17.10    8.20
  10  -2   1   10.60    8.60
  10   2   1    0.90   10.30
 -10   2  -1  -16.70    7.90
 -12  -2  -1    1.30    8.60
  12  -2   1    8.90    9.90
  12  -2   1   16.90    9.20
  12  -2   1    4.70    9.30
  12   2   1   -0.20   11.40
 -12   2  -1    4.70    9.20
 -14  -2  -1    4.20   11.20
  14  -2   1    9.60   11.00
  14  -2   1    2.10    9.90
  14  -2   1   10.50   10.50
 -14   2  -1   14.10   10.90
  14   2   1   -1.90   13.50
  16  -2   1   70.49   13.90
 -16  -2  -1   55.99   13.20
  16  -2   1   54.29   14.90
  16  -2   1   64.89   12.10
  16   2   1   76.49   17.70
 -16   2  -1   69.49   13.80
 -18  -2  -1   13.60   13.70
  18  -2   1  -12.20   11.40
  18  -2   1   -6.70   12.80
  18  -2   1   -0.40   13.00
  18   2   1  -14.00   12.60
  18   2   1    1.80   16.00
 -18   2  -1   -1.00   13.30
  20  -2   1   21.30   12.60
  20  -2   1   -6.30   15.50
 -20  -2  -1   -3.70   13.20
  20  -2   1   43.10   15.40
 -20   2  -1    3.20   14.70
  20   2   1    9.90   13.00
  20   2   1    3.70   16.90
  22  -2   1    9.50   16.00
  22  -2   1   -6.00   15.80
 -22  -2  -1  -13.20   14.30
  22   2   1    6.40   14.40
  22   2   1    7.90   14.30
  22   2   1   -7.70   17.90
 -22   2  -1   23.30   16.00
 -24  -2  -1   10.60   17.70
  24  -2   1    6.50   19.10
  24  -2   1  -17.60   18.00
  24   2   1    7.80   15.70
  24   2   1  -14.10   19.40
 -24   2  -1    7.30   18.20
  24   2   1   -0.50   14.50
  21  -3  -1   57.19   19.60
  21  -3  -1   49.10   18.40
  21   3  -1   67.99   18.00
 -21   3   1   67.89   18.20
  21   3  -1   97.49   21.50
  19  -3  -1   -2.50   15.10
  19  -3  -1   -1.30   14.80
  19   3  -1  -12.50   11.50
  19   3  -1   -4.00   13.90
  19   3  -1   -5.70   17.20
 -19   3   1   27.50   15.70
  17  -3  -1   -3.30   13.40
  17  -3  -1    7.90   14.10
 -17   3   1    3.70   13.20
  17   3  -1   11.70   15.10
  17   3  -1   13.80   17.30
  15  -3  -1    3.60   13.40
  15  -3  -1   14.40   14.10
  15  -3  -1    0.60   13.20
 -15   3   1   -0.70   12.10
  15   3  -1    4.90   15.50
  13  -3  -1   49.10   12.60
  13  -3  -1   19.50   13.30
  13  -3  -1   34.00   12.20
 -13   3   1   28.40   12.40
  13   3  -1   48.80   13.90
  11  -3  -1   51.09   13.10
  11  -3  -1   42.10   11.90
  11  -3  -1   38.60   11.40
 -11   3   1   31.80   11.00
  11   3  -1   36.10   12.30
   9  -3  -1   43.50   10.70
   9  -3  -1   41.30   11.20
   9  -3  -1   31.30   11.00
   9   3  -1   62.89   11.70
   9   3  -1   54.09    4.60
  -9   3   1   38.40   11.30
   7  -3  -1    9.80    9.50
   7  -3  -1   19.60    9.80
   7  -3  -1    3.90    8.60
  -7   3   1   27.50    8.80
   7   3  -1    8.50    4.50
  -7   3   1   18.00    4.60
   7   3  -1    2.80    8.30
   5  -3  -1  114.39   12.60
   5  -3  -1  102.69   11.90
  -5  -3   1   97.49    8.80
   5  -3  -1  111.19   11.50
   5   3  -1  112.99    8.50
   5   3  -1   93.69   11.00
  -5   3   1  107.69   11.30
   3  -3  -1    8.60    8.50
   3  -3  -1    3.40    7.40
  -3  -3   1    8.90    6.30
   3  -3  -1   -1.00    8.00
  -3  -3   1   -1.40    7.10
   3   3  -1  -15.10    6.10
   3   3  -1   -1.90    6.30
  -3   3   1   -8.50    6.00
   1  -3  -1    6.40    7.90
  -1  -3   1   14.70    7.90
  -1  -3   1    8.90    6.60
   1  -3  -1   16.20    8.20
  -1  -3   1   11.10    7.00
   1  -3  -1   10.80    7.90
   1   3  -1   35.80    7.30
   1  -3   1   61.49    9.40
  -1  -3  -1   63.59    9.50
   1  -3   1   58.09    9.50
   1  -3   1   59.69    9.00
  -1  -3  -1   69.69    9.60
   3  -3   1  221.58   14.40
   3  -3   1  213.78   15.90
   3  -3   1  189.38   15.80
  -3  -3  -1  239.88   17.10
  -3   3  -1  208.38   14.10
   3   3   1  201.18   17.20
  -3   3  -1  220.18   15.60
   5  -3   1  287.57   17.60
   5  -3   1  262.97   18.80
   5  -3   1  273.37   18.50
  -5   3  -1  292.97   18.30
   5   3   1  260.87   14.70
  -5   3  -1  307.77   15.90
   5   3   1  256.97   18.60
   7  -3   1   89.69   12.10
   7  -3   1   84.49   12.20
   7  -3   1   78.99   10.60
   7   3   1   89.09   12.10
  -7   3  -1   91.59    7.40
   7   3   1   89.09    7.30
  -7   3  -1   91.39   11.60
   9  -3   1    6.60    8.90
   9  -3   1    4.00    9.60
   9  -3   1    1.20    9.60
   9   3   1   11.10   11.50
  -9   3  -1   -1.00    9.40
  -9   3  -1   -9.70    3.10
   9   3   1    4.20    3.70
  11  -3   1   -6.70   10.00
  11  -3   1  -10.60   10.80
  11  -3   1    0.20   10.70
 -11   3  -1   -5.50   10.00
  11   3   1   -4.70   11.20
  13  -3   1   27.50   12.20
  13  -3   1   16.30   12.80
  13  -3   1   24.80   11.90
 -13   3  -1   31.10   12.00
  13   3   1   16.30   15.00
  15  -3   1    6.40   12.30
  15  -3   1    2.40   12.50
  15  -3   1   -4.10   12.10
  15   3   1    9.90   14.90
 -15   3  -1   12.90   13.90
  17  -3   1   62.99   16.00
  17  -3   1   18.60   13.30
  17  -3   1   65.09   15.80
 -17   3  -1   41.00   14.60
  17   3   1   78.39   20.10
  19  -3   1   20.50   13.80
  19  -3   1   50.29   16.40
  19  -3   1   19.30   15.90
 -19   3  -1   -4.80   14.40
  19   3   1    1.40   17.70
  21  -3   1   28.60   18.30
  21  -3   1   36.30   17.00
  21  -3   1   13.20   15.40
  21   3   1  -35.70   19.40
 -21   3  -1   21.70   17.10
  21   3   1    2.00   14.70
  20  -4  -1   21.90   16.30
  20  -4  -1  -23.60   16.50
  20   4  -1   10.10   20.80
 -20   4   1   10.90   18.10
  20   4  -1   30.50   19.40
  18  -4  -1  -21.00   15.40
  18  -4  -1   -7.50   16.30
 -18   4   1   13.10   15.50
  18   4  -1   -5.20   16.60
  18   4  -1   -6.40   16.90
  16  -4  -1    4.40   14.70
  16  -4  -1  -17.80   14.70
 -16   4   1   18.60   15.30
  16   4  -1   15.10   16.60
  16   4  -1  -32.90   15.00
  14  -4  -1   -4.10   13.40
  14  -4  -1    5.40   13.20
  14  -4  -1    2.50   13.00
  14   4  -1  -10.00   15.30
  14   4  -1   36.10   16.10
 -14   4   1  -19.00   12.20
  12  -4  -1   32.40   14.00
  12  -4  -1   35.00   14.00
  12  -4  -1   13.00   13.60
  12   4  -1   36.70   14.70
 -12   4   1   51.39   14.80
  10  -4  -1  111.09   14.40
  10  -4  -1  155.28   18.20
  10  -4  -1  130.89   16.30
  10   4  -1  119.89   15.20
 -10   4   1  114.99   15.50
   8  -4  -1  440.96   28.70
   8  -4  -1  509.55   29.30
   8  -4  -1  492.85   30.10
   8   4  -1  458.25   28.20
  -8   4   1  505.55   23.20
  -8   4   1  477.75   27.90
   6  -4  -1   46.30   12.40
   6  -4  -1   42.50   11.00
   6  -4  -1   54.09   12.60
  -6   4   1   55.29   11.70
  -6   4   1   62.59    8.20
   6   4  -1   36.70   10.90
  -4  -4   1   18.40    8.90
   4  -4  -1   23.90   11.10
   4  -4  -1   33.90   11.90
   4  -4  -1   29.70   10.30
  -4   4   1    9.10    9.00
   4   4  -1    3.60    8.30
   2  -4  -1   -3.00    9.50
   2  -4  -1    7.90    9.60
  -2  -4   1   -8.90    8.60
  -2  -4   1   10.30    9.10
   2  -4  -1   18.00   10.50
   2   4  -1   10.00   10.20
   2   4  -1   -5.90    8.00
  -2   4   1   -2.50    7.70
   0  -4   1    4.60    8.50
   0  -4   1    9.70    9.10
   0  -4  -1   10.30   10.20
   0  -4  -1   -6.60    9.60
   0  -4   1   -0.80    8.70
   0  -4  -1  -22.30    8.50
   0   4  -1    3.20    9.80
   2  -4   1   46.40   10.70
   2  -4   1   45.40   11.00
  -2  -4  -1   42.70   10.80
   2  -4   1   30.00   10.90
  -2   4  -1   39.50   10.90
   2   4   1   27.50   11.00
  -2   4  -1   22.40    8.70
   4  -4   1  178.28   15.90
   4  -4   1  147.29   15.00
   4  -4   1  142.59   14.30
  -4  -4  -1  149.79   15.50
   4   4   1  138.29   14.60
  -4   4  -1  135.69   12.20
  -4   4  -1  136.89   14.30
   6  -4   1   36.80   12.10
   6  -4   1   24.60   10.10
   6  -4   1   27.20   12.40
  -6   4  -1   28.70   10.70
   6   4   1   27.60   11.30
  -6   4  -1   33.60    7.60
   8  -4   1   11.40   10.50
   8  -4   1    5.60   11.60
   8  -4   1   12.10   11.90
  -8   4  -1    8.00    6.10
   8   4   1   22.10   13.00
  -8   4  -1    8.20   12.00
  10  -4   1   -3.40   12.00
  10  -4   1    3.30   10.10
  10  -4   1   13.70   11.70
 -10   4  -1    1.40   11.40
  10   4   1    1.50   13.10
  12  -4   1   -0.90   13.10
  12  -4   1   29.30   13.80
  12  -4   1   15.60   12.50
  12   4   1    7.70   15.10
 -12   4  -1   -5.10   13.70
  14  -4   1    2.90   13.50
  14  -4   1   17.90   14.20
  14  -4   1    6.10   12.10
  14   4   1   32.90   16.90
 -14   4  -1   11.00   13.80
  16  -4   1  238.98   22.60
  16  -4   1  226.78   22.20
  16  -4   1  183.68   21.40
  16   4   1  186.98   23.90
 -16   4  -1  203.18   22.40
  18  -4   1   58.69   17.60
  18  -4   1   73.89   17.30
  18  -4   1   14.60   16.30
 -18   4  -1   49.20   17.10
  18   4   1   16.20   20.70
  20  -4   1  -20.30   17.00
  20  -4   1    8.20   18.00
  20  -4   1   28.60   17.60
  20   4   1   18.40   20.00
  20   4   1   19.30   18.90
 -20   4  -1   22.40   17.40
  17  -5  -1    1.90   16.60
  17  -5  -1    2.70   16.80
  17   5  -1  -31.50   19.50
 -17   5   1    8.00   18.60
  17   5  -1   19.90   17.90
  15  -5  -1    1.10   15.70
  15  -5  -1  -24.30   14.60
  15   5  -1  -22.10   17.30
  15   5  -1   -5.70   18.40
 -15   5   1    8.00   16.10
  13  -5  -1    9.60   15.90
  13  -5  -1   10.00   15.20
 -13   5   1   29.30   16.80
  13   5  -1   13.20   15.80
  13   5  -1   28.30   16.60
  11  -5  -1   38.70   15.60
  11  -5  -1   43.10   16.80
  11  -5  -1   58.89   16.10
  11   5  -1   41.30   17.80
  11   5  -1   49.99   15.60
 -11   5   1   46.20   16.10
   9  -5  -1   52.59   15.00
   9  -5  -1   44.10   15.40
   9  -5  -1   25.70   15.00
   9   5  -1   26.80   13.30
   9   5  -1   34.20   15.80
  -9   5   1   27.40   14.20
   7  -5  -1    5.10   12.20
   7  -5  -1   -8.20   12.70
   7  -5  -1   -4.80   12.80
  -7   5   1   11.00    7.90
  -7   5   1   -9.00   11.20
   7   5  -1   12.00   13.70
   7   5  -1   -9.60   11.20
   5  -5  -1   38.60   13.60
   5  -5  -1   45.40   14.00
   5  -5  -1   34.50   14.80
  -5   5   1   60.19    9.90
   5   5  -1   21.40   11.50
  -5   5   1   28.90   11.40
   5   5  -1   -5.40   13.00
   3  -5  -1   -2.10   12.40
  -3  -5   1  -10.10   10.70
   3  -5  -1    3.20   11.70
  -3   5   1  -18.70    9.50
   3   5  -1  -18.50    8.70
   3   5  -1   26.10   13.00
  -3   5   1   -8.80    8.80
  -1  -5   1  -10.90   11.90
   1  -5  -1   23.00   12.30
  -1  -5   1   -6.30   11.60
   1  -5  -1   -2.30   12.00
   1   5  -1   -8.80   12.10
  -1   5   1  -14.10    8.00
   1   5  -1  -21.40    9.00
   1  -5   1   31.30   11.70
   1  -5   1   43.80   11.80
  -1  -5  -1   23.40   13.10
   1  -5   1   40.90   13.60
   1   5   1   -0.20   11.30
  -1   5  -1   34.70   10.60
  -1   5  -1   -7.30   11.10
  -1   5  -1  -10.00   10.10
   3  -5   1  135.39   15.90
   3  -5   1  101.59   14.70
   3  -5   1  121.19   16.30
  -3  -5  -1  114.69   16.70
  -3   5  -1  121.59   15.50
  -3   5  -1   76.09   12.90
   3   5   1   65.49   13.90
   5  -5   1  117.59   16.60
   5  -5   1   95.29   15.90
   5  -5   1  117.69   15.70
  -5   5  -1  113.29   15.30
  -5   5  -1  111.39   12.70
   5   5   1   94.09   15.90
   7  -5   1   57.59   15.30
   7  -5   1   46.60   12.60
   7  -5   1   59.69   15.50
   7   5   1   66.49   15.60
  -7   5  -1   58.19   10.10
  -7   5  -1   55.09   14.00
   9  -5   1   -1.10   13.60
   9  -5   1   14.50   12.30
   9  -5   1  -17.80   13.20
   9   5   1   16.90   14.90
  -9   5  -1    8.50   14.40
  11  -5   1    2.60   14.40
  11  -5   1   15.40   13.50
  11  -5   1   17.50   16.10
  11   5   1    5.10   14.80
 -11   5  -1   -6.50   13.60
  13  -5   1   34.90   14.70
  13  -5   1   34.50   17.90
  13  -5   1   13.10   16.00
 -13   5  -1   24.90   15.70
  13   5   1   35.00   16.20
  15  -5   1   -6.20   15.80
  15  -5   1   -0.20   16.00
  15  -5   1  -10.20   14.70
 -15   5  -1  -13.00   15.30
  15   5   1    0.70   18.20
  17  -5   1   23.80   17.50
  17  -5   1   47.90   18.00
  17  -5   1   49.10   19.80
 -17   5  -1   12.50   19.00
  17   5   1   13.80   17.90
  17   5   1   17.50   20.30
  12  -6  -1   49.20   19.40
  12  -6  -1   77.79   19.70
  12   6  -1   38.40   20.20
 -12   6   1   72.59   18.90
  12   6  -1   74.49   18.10
  10  -6  -1   36.90   17.60
  10  -6  -1   28.80   18.50
 -10   6   1    7.20   16.40
  10   6  -1   47.00   15.70
  10   6  -1   54.09   20.40
   8  -6  -1  301.87   27.30
   8  -6  -1  230.98   24.90
  -8   6   1  222.98   22.40
   8   6  -1  255.37   27.60
   8   6  -1  301.07   24.20
   6  -6  -1   53.89   16.40
   6  -6  -1   62.19   17.60
   6   6  -1   43.90   14.20
   6   6  -1   26.50   16.40
  -6   6   1   58.19   14.60
   4  -6  -1   28.70   16.50
   4  -6  -1   -6.40   15.10
   4   6  -1   11.80   12.60
  -4   6   1   31.50   11.60
  -4   6   1   16.00   12.60
   4   6  -1   34.90   16.10
   2  -6  -1   -2.60   13.90
  -2   6   1  -17.00   12.30
   2   6  -1    3.00   14.60
   2   6  -1  -31.50    9.90
  -2   6   1  -29.00   10.20
  -2   6   1  -22.30   10.30
   0  -6   1    5.80   13.20
   0  -6  -1   37.70   15.90
   0  -6   1   40.80   14.10
   0   6  -1  -29.10   13.20
   0   6   1   -0.60   13.30
   0   6  -1   12.20   11.60
   0   6   1  -11.70   12.40
   0   6   1   10.00   11.20
   0   6  -1    6.40   11.40
   2  -6   1   20.70   14.60
   2  -6   1   24.10   14.10
  -2  -6  -1   18.10   15.80
   2  -6   1    6.90   14.40
  -2   6  -1  -20.40   11.70
   2   6   1  -26.30   12.60
   2   6   1  -13.30   15.20
   2   6   1    6.80   10.60
  -2   6  -1   25.50   11.30
  -2   6  -1   21.60   13.90
   4  -6   1  111.99   18.00
   4  -6   1  141.99   19.70
   4  -6   1  153.08   19.00
   4   6   1   98.19   18.00
  -4   6  -1  142.99   18.00
   4   6   1  116.69   20.00
  -4   6  -1  126.59   16.00
   6  -6   1   36.40   17.00
   6  -6   1   34.50   16.00
   6  -6   1   14.70   13.70
   6   6   1   26.80   17.90
   6   6   1   10.10   14.70
  -6   6  -1   30.60   14.40
   8  -6   1   65.59   17.90
   8  -6   1   25.40   15.80
   8  -6   1   41.70   16.20
  -8   6  -1   61.49   17.70
   8   6   1   51.59   16.70
   8   6   1   20.70   18.00
  10  -6   1   17.60   16.70
  10  -6   1   11.50   15.40
  10  -6   1   25.20   17.50
  10   6   1    4.60   18.50
 -10   6  -1   -5.20   16.10
  10   6   1   31.20   17.70
  12  -6   1   16.70   15.40
  12  -6   1    7.90   19.10
  12  -6   1   18.00   17.30
  12   6   1   47.10   19.50
  12   6   1   58.99   19.10
 -12   6  -1   15.40   17.10
   1  -7  -1   -9.00   17.40
  -1   7   1  -58.49   18.60
   1   7  -1  -38.90   15.70
  -1   7   1  -45.70   11.70
   1  -7   1   71.19   17.50
   1   7   1  -29.50   15.60
   1   7   1    1.90   15.00
  -1   7  -1  -38.40   14.30
  24   0  -2    6.40   19.20
  24   0  -2   11.40   15.70
 -24   0   2   -5.40   15.80
  22   0  -2  171.58   19.30
 -22   0   2  130.29   20.60
  22   0  -2  187.58   24.80
  20   0  -2  138.79   17.90
 -20   0   2  129.79   19.00
  20   0  -2  150.68   21.70
  20   0  -2  141.99   12.00
 -18   0   2 1212.58   60.39
  18   0  -2 1321.07   59.79
  18   0  -2 1287.57   62.29
  18   0  -2 1346.97   55.99
  16   0  -2  384.26   20.10
 -16   0   2  338.27   17.60
 -16   0   2  329.37   24.70
  16   0  -2  358.66   24.30
  16   0  -2  329.37   27.90
  14   0  -2   96.89   11.90
 -14   0   2  117.49    9.20
  14   0  -2  114.89   15.30
  14   0  -2  111.29   10.00
 -14   0   2  104.19   13.30
 -12   0   2   11.70    5.00
 -12   0   2    0.50    8.90
  12   0  -2    2.90    8.20
  12   0  -2   10.90   10.20
  12   0  -2    9.90    6.30
 -10   0   2  132.79   12.70
 -10   0   2  154.58   10.00
  10   0  -2  146.29   12.30
  10   0  -2  149.39   11.40
  10   0  -2  143.79   13.80
  -8   0   2  367.76   17.20
   8   0  -2  368.66   18.10
  -8   0   2  408.46   19.10
   8   0  -2  374.46   19.10
   8   0  -2  322.77   20.40
  -8   0   2  367.96   20.30
  -8   0   2  355.06   21.30
  -6   0   2   27.80    5.70
   6   0  -2   39.70    8.50
   6   0  -2   36.40    7.00
  -6   0   2   27.40    7.70
   6   0  -2   25.80    5.60
  -6   0   2   30.50    7.70
  -6   0   2   31.50    5.00
   6   0  -2   33.90    6.20
  -4   0   2 2556.14  101.49
  -4   0   2 2569.24  102.29
   4   0  -2 2649.93  102.19
   4   0  -2 2426.16  102.19
   4   0  -2 2512.45  101.79
  -4   0   2 2539.35  101.69
  -4   0   2 2565.24  102.19
   4   0  -2 2503.05  101.49
  -2   0   2   90.19    6.00
   2   0  -2  103.89    7.40
   2   0  -2  106.39    8.00
  -2   0   2   91.29    6.40
   2   0  -2   91.49    5.90
   0   0   2  463.65   19.30
   0   0   2  466.35   20.20
   0   0  -2  480.55   19.30
   2   0   2   50.79    4.70
  -2   0  -2   56.89    5.30
   2   0   2   43.70    5.20
   2   0   2   44.00    4.10
   2   0   2   47.20    5.30
  -2   0  -2   54.09    5.30
  -2   0  -2   46.20    3.90
  -4   0  -2  826.72   35.80
   4   0   2  880.01   36.80
   4   0   2  879.01   36.00
  -4   0  -2  837.92   36.60
  -4   0  -2  866.81   35.80
   4   0   2  866.41   35.70
   4   0   2  882.91   36.30
   6   0   2    6.10    5.50
   6   0   2   -3.50    5.00
  -6   0  -2    2.80    6.80
  -6   0  -2    9.90    6.40
   6   0   2   -0.90    5.00
  -6   0  -2    0.80    4.70
   6   0   2    4.90    7.60
   8   0   2 9939.01  390.66
   8   0   2 9726.33  390.06
  -8   0  -2 9878.01  390.16
   8   0   2 9679.13  391.16
   8   0   2 9829.42  389.16
  -8   0  -2 9836.62  389.06
 -10   0  -2   39.80    8.40
  10   0   2   24.10    8.90
  10   0   2   21.80   10.40
 -10   0  -2   28.70    5.70
  10   0   2   21.10    5.80
  12   0   2  799.02   39.20
 -12   0  -2  853.21   36.20
 -12   0  -2  844.82   39.40
  12   0   2  876.81   36.40
  12   0   2  824.52   40.70
  14   0   2    9.10   10.20
  14   0   2    2.00    6.00
 -14   0  -2    6.90    5.20
  14   0   2  -13.50   10.40
 -14   0  -2   12.50    9.60
  16   0   2  -14.60   14.00
  16   0   2   14.90    6.80
  16   0   2   37.10   12.30
 -16   0  -2   19.30   11.20
 -18   0  -2   42.20   13.80
  18   0   2   50.79    8.10
  18   0   2   47.40   13.80
  18   0   2   57.69   16.40
 -20   0  -2  461.35   31.50
  20   0   2  462.75   34.50
  20   0   2  507.45   34.10
  22   0   2  -19.50   15.80
 -22   0  -2   -2.00   14.30
  22   0   2   -1.80   17.80
  24   0   2  219.98   28.30
  24   0   2  146.89   22.60
 -24   0  -2  174.38   23.50
  25  -1  -2   17.20   17.00
 -23  -1   2   16.00   17.80
  23  -1  -2   18.40   16.20
 -23   1   2   25.20   16.60
  23   1  -2   62.89   20.80
  23   1  -2   17.50   14.70
 -21  -1   2  214.88   22.90
  21  -1  -2  225.98   21.90
  21   1  -2  281.57   26.80
  21   1  -2  237.18   20.60
  21   1  -2  257.07   21.00
 -21   1   2  237.38   23.90
  19  -1  -2   23.40   14.00
 -19  -1   2    4.80   13.40
  19   1  -2   20.50   10.00
 -19   1   2   27.50   14.30
  19   1  -2    9.20   11.60
  19   1  -2   23.50   15.30
 -17  -1   2  400.56   27.00
  17  -1  -2  397.16   17.20
  17  -1  -2  362.96   27.10
 -17   1   2  399.96   26.50
  17   1  -2  359.76   24.50
  17   1  -2  370.46   30.00
  17   1  -2  354.06   24.20
  15  -1  -2    4.10    3.40
 -15  -1   2   -2.30    9.90
  15  -1  -2   -4.60   10.00
  15   1  -2  -15.70   12.50
 -15   1   2   10.00   11.60
  15   1  -2    4.10    9.30
  15   1  -2    8.10    9.10
  13  -1  -2  137.69    8.00
 -13  -1   2  149.69   14.50
  13  -1  -2  134.39   13.50
 -13  -1   2  134.59    6.00
  13   1  -2  122.29   11.70
  13   1  -2  146.79   13.40
  13   1  -2  119.69   15.40
 -13   1   2  171.18   14.80
  11  -1  -2    0.00    8.00
 -11  -1   2    7.90    8.70
 -11  -1   2    4.70    1.70
  11  -1  -2    9.00    3.00
  11   1  -2    7.80    7.80
 -11   1   2    0.50    8.10
  11   1  -2   14.00    6.80
  11   1  -2    8.60   10.20
   9  -1  -2  305.57   13.20
  -9  -1   2  294.57   18.70
   9  -1  -2  282.67   17.80
  -9  -1   2  307.37   12.60
  -9   1   2  290.87   18.40
   9   1  -2  308.37   18.90
  -9   1   2  290.87   16.20
   9   1  -2  302.27   16.70
   9   1  -2  299.87   17.90
   7  -1  -2  399.66   20.00
  -7  -1   2  399.46   15.80
  -7  -1   2  381.96   20.00
   7  -1  -2  363.56   19.60
  -7  -1   2  365.06   20.60
   7  -1  -2  374.16   16.00
   7   1  -2  349.07   20.70
   7   1  -2  385.56   20.80
  -7   1   2  383.86   18.90
  -7   1   2  362.46   20.30
   7   1  -2  394.46   21.60
  -5  -1   2 3523.15  138.59
   5  -1  -2 3447.35  140.39
   5  -1  -2 3493.95  140.59
  -5  -1   2 3521.35  139.99
   5  -1  -2 3560.34  140.19
   5  -1  -2 3506.55  138.69
  -5   1   2 3508.95  138.69
   5   1  -2 3419.76  140.09
   5   1  -2 3400.86  140.59
  -5   1   2 3451.75  140.09
  -5   1   2 3490.25  140.29
   5   1  -2 3557.74  140.49
  -5   1   2 3517.75  140.39
  -3  -1   2  624.44   27.50
   3  -1  -2  635.34   28.70
  -3  -1   2  661.93   27.10
   3  -1  -2  672.63   27.80
   3  -1  -2  664.33   28.70
  -3   1   2  646.44   27.80
   3   1  -2  644.84   27.00
  -3   1   2  638.64   28.30
   3   1  -2  667.73   29.10
  -3   1   2  628.04   27.10
   3   1  -2  662.33   27.70
  -3   1   2  660.53   28.70
  -1  -1   2  552.34   22.50
   1  -1  -2  544.85   24.10
   1  -1  -2  524.15   22.70
  -1  -1   2  558.24   23.60
  -1  -1   2  534.75   24.40
   1  -1  -2  530.65   24.00
   1   1  -2  514.35   22.90
   1   1  -2  562.54   22.60
   1   1  -2  518.45   23.30
  -1   1   2  553.44   24.30
   1   1  -2  526.65   24.40
   1   1  -2  552.84   22.30
  -1   1   2  556.74   22.70
   1  -1   2   40.20    6.00
   1  -1   2   22.60    5.20
   1  -1   2   35.40    5.80
   1  -1   2   25.50    3.50
  -1  -1  -2   20.70    5.60
  -1   1  -2   20.00    4.80
  -1   1  -2   30.50    3.80
  -1   1  -2   25.80    5.80
   1   1   2   33.10    6.50
  -1   1  -2   33.90    5.70
  -3  -1  -2  315.57   16.30
   3  -1   2  318.57   17.30
   3  -1   2  327.27   16.80
  -3  -1  -2  332.07   17.20
   3  -1   2  333.47   15.80
   3  -1   2  324.87   14.90
   3  -1   2  316.87   16.50
  -3   1  -2  304.67   15.80
  -3   1  -2  303.47   15.80
  -3   1  -2  354.56   16.70
  -3   1  -2  365.46   16.90
   3   1   2  339.87   14.70
  -3   1  -2  323.47   16.70
   3   1   2  310.47   17.30
   5  -1   2  267.87   15.30
   5  -1   2  277.27   16.10
  -5  -1  -2  267.97   16.00
   5  -1   2  273.57   13.50
   5  -1   2  266.27   15.30
   5  -1   2  240.18   16.30
  -5  -1  -2  266.17   14.10
  -5   1  -2  254.17   14.90
  -5   1  -2  293.77   16.10
   5   1   2  244.68   16.40
  -5   1  -2  293.27   16.00
   5   1   2  280.07   13.70
  -5   1  -2  278.07   13.60
  -5   1  -2  287.17   15.60
  -7  -1  -2  306.07   16.70
   7  -1   2  321.17   18.70
   7  -1   2  316.47   17.30
   7  -1   2  323.97   18.80
   7  -1   2  322.37   15.20
   7   1   2  326.57   14.60
  -7   1  -2  305.47   16.70
   7   1   2  321.97   19.10
  -7   1  -2  333.37   19.30
   7   1   2  316.07   16.70
  -7   1  -2  346.87   18.00
   9  -1   2  412.56   24.00
   9  -1   2  396.76   22.50
   9  -1   2  409.46   18.50
   9  -1   2  412.26   20.80
  -9  -1  -2  414.36   21.10
   9   1   2  405.76   17.70
   9   1   2  383.36   23.20
   9   1   2  433.46   22.20
  -9   1  -2  415.26   22.00
  11  -1   2  777.72   34.60
  11  -1   2  741.63   37.10
  11  -1   2  759.42   36.60
  11  -1   2  773.52   32.40
 -11  -1  -2  774.52   35.90
 -11   1  -2  770.22   36.20
  11   1   2  732.03   37.60
  11   1   2  770.02   31.60
 -13  -1  -2  170.58   14.50
  13  -1   2  165.58   10.30
  13  -1   2  173.08   17.00
  13  -1   2  164.88   13.60
  13  -1   2  161.88   15.50
 -13   1  -2  190.18   15.30
  13   1   2  168.38    9.20
  13   1   2  158.48   16.80
 -15  -1  -2    4.80    9.90
  15  -1   2   -2.10    8.50
  15  -1   2   17.50   13.90
  15  -1   2    9.50    4.20
  15  -1   2   12.50   11.10
  15   1   2   10.20    3.70
 -15   1  -2   -1.90   10.60
  15   1   2    2.50   12.90
  15   1   2   14.30   12.30
  17  -1   2   21.10    9.70
  17  -1   2   30.30   14.50
  17  -1   2   18.80   14.70
 -17  -1  -2   32.90   12.30
 -17   1  -2   27.70   12.60
  17   1   2   22.10   12.30
  17   1   2   31.10   15.60
 -19  -1  -2  145.79   18.20
  19  -1   2  112.79   20.20
  19  -1   2  133.19   19.20
  19  -1   2   98.29   12.50
  19   1   2  114.99   18.00
 -19   1  -2  112.49   17.00
  19   1   2  120.69   21.10
  21  -1   2  748.93   44.30
 -21  -1  -2  739.33   41.20
  21  -1   2  652.23   40.90
 -21   1  -2  637.94   39.70
  21   1   2  718.83   43.30
  21   1   2  667.33   41.00
  23  -1   2  245.48   25.70
  23  -1   2  255.27   28.80
 -23  -1  -2  264.27   25.90
  23   1   2  270.87   25.80
  23   1   2  212.98   29.00
 -23   1  -2  240.68   26.00
  24  -2  -2   17.90   17.30
  24  -2  -2   32.50   19.80
 -24  -2   2   31.40   17.40
  24   2  -2   -2.40   18.60
 -24   2   2   16.40   18.70
 -22  -2   2  101.39   19.40
  22  -2  -2  122.19   21.20
  22  -2  -2  149.88   21.50
 -22   2   2  118.39   20.20
  22   2  -2  120.89   22.80
  22   2  -2  129.69   18.50
  20  -2  -2  190.68   23.20
 -20  -2   2  232.48   22.40
  20  -2  -2  189.28   22.00
  20   2  -2  159.08   19.50
  20   2  -2  264.27   26.30
  20   2  -2  182.08   17.80
 -20   2   2  214.98   22.30
 -18  -2   2  690.53   39.60
  18  -2  -2  624.34   37.60
  18  -2  -2  650.53   38.20
  18   2  -2  679.63   39.60
  18   2  -2  671.03   38.00
 -18   2   2  709.83   39.60
  18   2  -2  657.73   34.40
  16  -2  -2  241.28   20.40
 -16  -2   2  221.28   20.40
  16  -2  -2  272.07   22.40
  16   2  -2  194.18   19.40
  16   2  -2  267.57   22.70
  16   2  -2  277.27   19.00
 -16   2   2  211.78   20.40
  14  -2  -2   77.59   14.80
  14  -2  -2   50.59   13.10
 -14  -2   2   36.00   12.20
  14   2  -2   66.69   10.40
 -14   2   2   71.89   13.10
  14   2  -2   62.79   14.00
  14   2  -2   64.59   13.40
  12  -2  -2   23.90   11.60
  12  -2  -2   17.60   10.10
  12   2  -2   23.70   10.30
  12   2  -2   16.30   12.00
 -12   2   2   20.70   10.40
  10  -2  -2  110.69   12.00
  10  -2  -2  114.99   12.80
  10  -2  -2   86.29   11.80
  10   2  -2  103.59   12.40
 -10   2   2  103.49   11.90
  10   2  -2  102.89   12.80
  -8  -2   2  314.77   13.20
   8  -2  -2  298.07   19.10
   8  -2  -2  319.37   20.50
   8  -2  -2  278.97   19.40
  -8   2   2  335.77   19.00
   8   2  -2  327.07   19.80
   6  -2  -2   23.70    8.90
  -6  -2   2   33.30    4.50
   6  -2  -2   28.00    8.70
   6  -2  -2   33.80    8.90
  -6  -2   2   34.50    6.50
   6   2  -2   35.30    4.30
  -6   2   2   43.20    8.00
   6   2  -2   19.80    8.70
  -6   2   2   29.10    3.80
   6   2  -2   35.90    8.10
   4  -2  -2  783.62   36.60
  -4  -2   2  822.92   34.10
   4  -2  -2  802.82   36.30
   4  -2  -2  804.82   35.00
   4  -2  -2  826.62   36.30
  -4  -2   2  793.02   34.90
   4   2  -2  804.92   34.00
  -4   2   2  816.72   35.10
   4   2  -2  790.52   34.90
   4   2  -2  854.01   37.60
   4   2  -2  814.72   34.10
   2  -2  -2   57.09    8.60
   2  -2  -2   65.19    9.00
  -2  -2   2   71.39    7.50
  -2  -2   2   53.79    6.40
  -2   2   2   61.19    6.60
  -2   2   2   62.59    8.00
   2   2  -2   62.39    6.30
   2   2  -2   67.69    9.50
  -2   2   2   80.79    8.70
   2   2  -2   59.49    6.60
   2   2  -2   75.29    6.50
   0  -2   2  399.16   19.00
   0  -2  -2  398.26   20.00
   0  -2  -2  366.36   20.00
   0  -2   2  364.06   19.20
   0  -2   2  384.26   18.60
   0   2   2  392.76   19.80
   0   2  -2  405.66   18.70
   0   2   2  382.66   18.40
   0   2  -2  374.56   19.90
   0   2  -2  375.26   18.30
   2  -2   2   85.19    8.50
  -2  -2  -2  105.69    9.50
   2  -2   2   89.79    7.50
   2  -2   2   78.49    9.00
   2   2   2   75.89    7.40
   2   2   2   85.29   10.00
   2   2   2   89.29    8.20
  -2   2  -2   48.90    7.30
  -2   2  -2   55.19    7.40
  -2   2  -2   77.29    8.50
   4  -2   2  385.46   20.10
   4  -2   2  362.06   20.00
  -4  -2  -2  405.66   20.10
   4  -2   2  395.86   18.50
   4   2   2  418.36   17.60
   4   2   2  412.86   21.60
  -4   2  -2  378.56   20.10
   4   2   2  327.67   17.50
  -4   2  -2  302.97   18.90
  -4   2  -2  403.26   19.00
  -4   2  -2  330.87   18.00
   6  -2   2   13.10    8.70
   6  -2   2   12.60    6.20
   6  -2   2   17.80    7.90
  -6   2  -2    0.50    4.30
   6   2   2   14.40    9.40
   6   2   2    5.20    4.00
  -6   2  -2   16.40    7.60
  -6   2  -2   18.80    7.50
   6   2   2   28.70    5.50
   8  -2   2 4409.66  176.78
   8  -2   2 4386.96  178.18
   8  -2   2 4309.67  177.58
   8   2   2 4190.68  176.28
  -8   2  -2 4500.15  177.98
   8   2   2 4372.26  174.68
   8   2   2 4447.85  178.58
  -8   2  -2 4556.64  174.98
  10  -2   2  125.59   12.60
  10  -2   2  121.89   13.50
  10  -2   2  127.59   11.70
 -10  -2  -2  131.39   11.50
  10   2   2  134.69    6.60
  10   2   2  136.59   15.10
  10   2   2  131.89    6.70
 -10   2  -2  140.29   13.40
 -12  -2  -2  570.44   27.90
  12  -2   2  540.25   28.50
  12  -2   2  514.45   29.70
  12  -2   2  543.05   28.90
  12   2   2  534.95   32.00
 -12   2  -2  501.05   28.90
  14  -2   2   -0.80    9.80
 -14  -2  -2  -26.30    9.80
  14  -2   2   -7.30   10.80
  14  -2   2    9.40   11.10
 -14   2  -2   -2.60   10.80
  14   2   2   14.70   14.00
  16  -2   2   21.90   11.30
  16  -2   2   40.80   13.70
 -16  -2  -2   18.90   12.50
  16  -2   2   38.60   13.30
  16   2   2   29.50   15.00
 -16   2  -2   24.90   12.50
 -18  -2  -2    9.40   13.50
  18  -2   2   35.80   11.70
  18  -2   2    1.90   13.60
  18  -2   2   13.20   14.40
  18   2   2   14.00   14.20
  18   2   2   24.10   17.20
 -18   2  -2   24.80   14.20
 -20  -2  -2  377.76   29.80
  20  -2   2  349.96   26.10
  20  -2   2  336.17   28.20
  20  -2   2  330.07   27.90
 -20   2  -2  369.56   29.30
  20   2   2  423.96   32.90
  20   2   2  340.17   26.90
 -22  -2  -2   11.20   15.70
  22  -2   2    3.10   12.60
  22  -2   2  -10.00   16.30
  22  -2   2    9.40   17.30
  22   2   2   -0.50   15.20
 -22   2  -2    3.30   15.70
  22   2   2   20.10   18.50
  24  -2   2  157.58   22.70
 -24  -2  -2  196.38   24.10
  24  -2   2  148.89   24.20
 -24   2  -2  184.38   23.60
  24   2   2  181.18   26.80
  24   2   2  104.29   19.80
  24   2   2  149.49   20.30
  21  -3  -2  166.48   22.90
  21  -3  -2  106.29   20.40
 -21   3   2  165.98   22.30
  21   3  -2  183.08   25.80
  21   3  -2  171.18   22.70
  19  -3  -2    6.20   17.30
  19  -3  -2    4.80   15.80
  19   3  -2   -4.10   14.80
 -19   3   2    8.80   15.50
  19   3  -2    4.90   17.80
  17  -3  -2  391.26   29.80
  17  -3  -2  374.76   31.30
 -17   3   2  378.06   28.90
  17   3  -2  421.06   32.10
  17   3  -2  377.46   25.20
  17   3  -2  427.96   32.60
  15  -3  -2  -14.90   13.20
  15  -3  -2   20.30   13.50
 -15   3   2  -11.30   12.00
  15   3  -2  -26.10   13.70
  15   3  -2   12.90   14.20
  13  -3  -2   83.29   14.50
  13  -3  -2   90.49   14.80
  13   3  -2   97.59   16.30
 -13   3   2   80.59   14.30
  13   3  -2   82.49   15.00
  11  -3  -2    4.30   11.90
  11  -3  -2   17.10   11.40
  11  -3  -2    3.40   10.40
  11   3  -2    4.30   11.30
  11   3  -2    0.80   11.50
 -11   3   2   -7.10    9.80
   9  -3  -2  305.27   22.20
   9  -3  -2  286.07   21.30
   9  -3  -2  294.27   21.50
  -9   3   2  333.27   13.40
   9   3  -2  279.67   22.30
  -9   3   2  279.67   20.30
   9   3  -2  340.57   21.40
   7  -3  -2  132.39   13.80
   7  -3  -2  120.49   13.80
  -7  -3   2  121.69    9.50
   7  -3  -2  141.59   13.60
   7   3  -2  130.39   12.50
  -7   3   2  129.79   12.30
   7   3  -2  142.39   14.60
   7   3  -2  124.59    9.10
   7   3  -2  136.59   11.30
  -7   3   2  120.89    9.10
   5  -3  -2 2993.60  122.49
   5  -3  -2 2972.90  122.89
  -5  -3   2 3024.50  120.19
   5  -3  -2 2900.11  122.19
   5   3  -2 2995.30  119.89
   5   3  -2 2961.40  121.09
   5   3  -2 2952.00  123.19
   5   3  -2 2991.90  120.29
  -5   3   2 2982.50  121.29
   3  -3  -2  251.47   17.70
  -3  -3   2  252.77   15.20
   3  -3  -2  244.18   17.40
   3  -3  -2  242.68   17.10
  -3   3   2  189.88   13.80
   3   3  -2  257.07   14.40
   3   3  -2  228.38   14.80
   3   3  -2  231.08   18.00
  -1  -3   2  415.46   21.90
  -1  -3   2  405.26   21.80
  -1  -3   2  428.86   22.20
   1  -3  -2  422.96   23.20
   1  -3  -2  454.85   24.30
  -1   3   2  457.55   21.10
   1   3  -2  399.46   23.40
   1   3  -2  462.15   21.80
   1  -3   2   -1.20    7.50
   1  -3   2    6.60    7.50
   1  -3   2    9.20    6.30
  -1  -3  -2   -3.40    8.00
  -1   3  -2    3.60    7.90
  -3  -3  -2  195.18   15.30
   3  -3   2  196.48   14.50
   3  -3   2  188.08   13.50
   3  -3   2  141.89   13.00
  -3   3  -2  150.48   12.30
  -3   3  -2  169.58   14.00
   3   3   2  203.18   17.50
   5  -3   2  237.48   17.20
  -5  -3  -2  228.88   16.80
   5  -3   2  215.98   14.70
   5  -3   2  206.68   16.60
   5   3   2  237.08   17.70
  -5   3  -2  191.18   14.10
  -5   3  -2  250.77   17.00
   5   3   2  227.18   13.50
   7  -3   2  639.34   32.90
   7  -3   2  637.14   31.70
   7  -3   2  653.13   30.30
   7   3   2  607.04   32.40
  -7   3  -2  630.14   31.60
   7   3   2  638.64   27.80
  -7   3  -2  607.04   28.20
   9  -3   2  676.33   34.30
   9  -3   2  654.13   32.00
   9  -3   2  668.53   33.70
   9   3   2  676.03   34.40
  -9   3  -2  605.64   33.10
  -9   3  -2  661.23   28.50
   9   3   2  673.13   28.30
  11  -3   2  354.26   25.70
  11  -3   2  393.46   25.20
  11  -3   2  413.26   24.30
  11   3   2  399.36   17.00
  11   3   2  420.36   28.10
 -11   3  -2  394.16   25.20
  13  -3   2  151.38   15.40
  13  -3   2  128.59   16.30
  13  -3   2  115.89   16.30
 -13   3  -2  134.89   16.30
  13   3   2  157.58   18.50
  15  -3   2    1.20   12.70
  15  -3   2   19.90   12.60
  15  -3   2    9.50   12.20
 -15   3  -2   -3.60   11.40
  15   3   2   -0.90   14.90
  17  -3   2   35.60   13.90
  17  -3   2   35.80   14.30
  17  -3   2   44.20   14.60
 -17   3  -2   37.40   14.50
  17   3   2    7.40   18.40
  19  -3   2   58.49   16.80
  19  -3   2   22.90   15.40
  19  -3   2   58.09   16.10
  19   3   2   77.99   20.30
 -19   3  -2   46.30   16.50
  21  -3   2  601.34   34.20
  21  -3   2  482.75   36.50
  21   3   2  447.46   35.80
 -21   3  -2  578.24   39.30
  21   3   2  557.54   43.00
  20  -4  -2  141.09   22.70
  20  -4  -2  169.18   23.50
 -20   4   2  125.59   23.20
  20   4  -2   98.59   22.10
  20   4  -2  125.49   22.90
  18  -4  -2  236.78   25.50
 -18   4   2  259.67   26.20
  18   4  -2  233.98   26.30
  18   4  -2  256.37   27.20
  16  -4  -2  135.69   20.60
  16  -4  -2   85.29   19.20
 -16   4   2  142.69   20.60
  16   4  -2  100.59   18.90
  16   4  -2  127.49   20.00
  14  -4  -2    9.10   13.90
  14  -4  -2   10.00   14.00
 -14   4   2   -2.90   13.90
  14   4  -2    3.10   15.20
  14   4  -2   -6.10   15.70
  12  -4  -2   -7.50   12.40
  12  -4  -2   22.50   13.40
  12   4  -2   -7.60   12.20
 -12   4   2   10.40   12.30
  12   4  -2   18.20   13.70
  10  -4  -2   60.69   14.30
  10  -4  -2   41.00   12.80
 -10   4   2   34.20   12.20
  10   4  -2   38.80   14.20
  10   4  -2   43.20   12.70
   8  -4  -2  133.39   16.00
   8  -4  -2  139.39   16.10
   8  -4  -2  114.49   16.00
   8   4  -2  113.29   17.40
  -8   4   2  105.29   14.60
  -8   4   2  139.99   11.40
   8   4  -2  102.89   13.70
   6  -4  -2    1.20   10.90
   6  -4  -2    2.60   11.20
  -6  -4   2    4.30    7.00
   6  -4  -2    8.20   10.90
   6   4  -2   -2.80    8.40
   6   4  -2   19.30   12.10
  -6   4   2  -18.30    8.30
  -4  -4   2  553.14   27.20
   4  -4  -2  528.25   29.00
   4  -4  -2  516.85   29.80
   4   4  -2  520.95   27.10
  -4   4   2  533.75   27.00
   4   4  -2  551.14   30.70
   2  -4  -2   12.40    9.80
  -2  -4   2   19.20    9.00
  -2  -4   2    1.00    9.00
   2  -4  -2  -11.00    9.40
  -2   4   2    5.50    6.80
   2   4  -2   -1.20    7.40
   2   4  -2   13.10   11.10
   0  -4   2  140.09   13.90
   0  -4  -2  182.88   16.40
   0  -4   2  145.09   13.70
   0  -4   2  126.79   12.80
   0   4  -2  188.68   14.40
   0   4  -2  106.39   14.50
   0   4   2  171.68   14.10
   2  -4   2    8.40    9.20
   2  -4   2   18.00   10.30
   2  -4   2   15.50    9.10
  -2  -4  -2   -4.10    9.90
  -2   4  -2  -16.60    8.30
   2   4   2  -11.00    9.70
   4  -4   2   87.59   11.50
  -4  -4  -2   85.69   13.80
   4  -4   2   75.29   12.80
   4  -4   2   87.69   12.90
  -4   4  -2   70.29   12.50
   4   4   2   64.89   12.70
  -4   4  -2   68.19   10.00
   6  -4   2    7.00   10.80
   6  -4   2   -4.60    9.10
   6  -4   2  -18.90   11.10
  -6   4  -2  -17.90    6.50
  -6   4  -2   -8.10    9.80
   6   4   2   -7.00   12.20
   8  -4   2 1459.35   64.39
   8  -4   2 1392.96   62.99
   8  -4   2 1373.56   61.19
  -8   4  -2 1345.57   58.79
  -8   4  -2 1349.77   62.59
   8   4   2 1471.85   64.49
  10  -4   2   49.80   12.30
  10  -4   2   72.59   14.60
  10  -4   2   54.39   15.10
 -10   4  -2   67.09   15.10
  10   4   2   48.90   15.10
  12  -4   2  191.08   19.90
  12  -4   2  207.78   21.30
  12  -4   2  192.18   17.90
 -12   4  -2  158.28   18.70
  12   4   2  208.88   22.20
  14  -4   2   -5.80   14.60
  14  -4   2   -5.50   11.40
  14  -4   2   -7.80   13.70
 -14   4  -2    8.70   13.80
  14   4   2  -12.90   15.90
  16  -4   2    7.70   14.80
  16  -4   2    7.40   14.70
  16  -4   2   11.50   13.80
 -16   4  -2   14.10   15.30
  16   4   2    4.60   16.50
  18  -4   2   -0.10   15.10
  18  -4   2   -4.90   16.70
  18  -4   2   -9.80   15.00
 -18   4  -2   24.50   18.00
  18   4   2    3.40   21.30
  20  -4   2  201.38   24.80
  20  -4   2  271.67   25.00
  20  -4   2  255.97   26.30
  20   4   2  231.88   30.00
 -20   4  -2  209.78   25.30
  17  -5  -2  203.98   26.10
  17  -5  -2  209.48   25.10
  17   5  -2  188.58   25.30
  17   5  -2  165.48   24.90
 -17   5   2  207.48   25.50
  15  -5  -2    1.90   17.70
  15  -5  -2    7.30   15.40
  15   5  -2  -61.09   16.00
 -15   5   2   15.50   17.30
  15   5  -2    3.30   18.20
  13  -5  -2   24.50   17.00
  13  -5  -2   39.20   17.50
  13   5  -2   41.00   16.70
 -13   5   2   38.90   15.90
  13   5  -2   39.70   18.70
  11  -5  -2    6.00   15.30
  11  -5  -2    6.10   14.90
 -11   5   2   -8.70   14.10
  11   5  -2   15.10   13.30
  11   5  -2    9.90   15.20
   9  -5  -2  154.28   19.20
   9  -5  -2  104.79   18.40
   9   5  -2  154.38   16.50
  -9   5   2  130.39   17.50
   9   5  -2   74.09   17.80
   7  -5  -2  106.39   18.20
   7  -5  -2   82.09   15.30
   7   5  -2   75.09   16.80
  -7   5   2   99.19   11.50
  -7   5   2   85.19   14.00
   7   5  -2   76.39   13.70
   5  -5  -2  698.93   37.70
  -5  -5   2  651.13   32.80
   5  -5  -2  653.93   36.10
   5   5  -2  654.23   38.00
  -5   5   2  604.44   33.60
   5   5  -2  613.34   33.80
  -5   5   2  728.23   33.80
  -3  -5   2   20.40   11.70
   3  -5  -2   31.00   13.80
   3  -5  -2   24.30   12.90
   3   5  -2    8.30    9.40
   3   5  -2   22.20   14.40
  -3   5   2    6.60    9.40
  -1  -5   2  124.39   15.30
   1  -5  -2  150.68   18.40
  -1  -5   2  135.49   16.00
  -1   5   2  170.88   14.40
   1   5  -2  144.49   17.70
   1   5  -2  170.68   15.00
  -1  -5  -2   18.70   13.30
   1  -5   2   14.10   11.30
   1  -5   2   -0.40   11.10
   1  -5   2   -2.90   11.00
   1   5   2  -20.40   12.30
   1   5   2   21.00    9.10
  -1   5  -2   -6.20   11.10
   3  -5   2   80.39   15.00
  -3  -5  -2   84.99   14.90
   3  -5   2   87.29   13.90
   3  -5   2   94.79   15.80
  -3   5  -2   51.59   12.10
   3   5   2   69.19   14.50
  -3   5  -2   76.49   15.10
   5  -5   2   79.49   15.00
   5  -5   2   64.59   12.90
   5  -5   2   62.29   14.40
  -5   5  -2   61.59   14.00
  -5   5  -2   31.00   10.60
   5   5   2   87.09   16.80
   7  -5   2  254.77   22.60
   7  -5   2  253.77   22.40
   7  -5   2  232.18   19.30
   7   5   2  272.87   23.30
  -7   5  -2  237.58   21.10
  -7   5  -2  197.98   18.00
   9  -5   2  209.58   21.00
   9  -5   2  209.58   21.60
   9  -5   2  174.08   18.20
   9   5   2  181.68   22.00
  -9   5  -2  194.08   21.20
  11  -5   2  158.18   19.40
  11  -5   2  151.18   21.40
  11  -5   2  137.29   16.70
 -11   5  -2  152.58   19.70
  11   5   2  163.58   20.90
  13  -5   2   75.99   19.50
  13  -5   2  127.89   19.80
  13  -5   2   71.39   15.60
  13   5   2  120.59   19.60
 -13   5  -2   90.79   18.40
  15  -5   2   15.10   16.40
  15  -5   2  -11.00   13.50
  15  -5   2   19.50   16.60
  15   5   2   -1.50   18.30
 -15   5  -2    5.50   15.90
  17  -5   2   16.10   16.00
  17  -5   2   28.40   18.70
  17  -5   2   21.40   17.90
  17   5   2   -3.00   19.10
 -17   5  -2    5.00   16.90
  12  -6  -2   11.00   16.90
  12  -6  -2   23.20   18.40
 -12   6   2    8.00   15.40
  12   6  -2  -10.90   18.50
  10  -6  -2   51.89   17.90
  10  -6  -2   10.60   17.30
  10   6  -2   57.09   21.00
 -10   6   2   33.60   16.60
   8  -6  -2   76.09   17.70
   8  -6  -2   57.89   18.60
   8   6  -2   25.80   18.50
  -8   6   2   57.29   15.80
   6  -6  -2   73.79   18.80
   6  -6  -2   72.29   17.60
   6   6  -2   38.80   13.20
  -6   6   2   69.59   14.90
   6   6  -2   63.79   19.50
   4  -6  -2  320.97   26.80
   4  -6  -2  281.27   25.60
   4   6  -2  341.37   29.00
  -4   6   2  300.07   23.30
  -4   6   2  345.17   24.50
   4   6  -2  295.17   23.00
  -2  -6   2   17.00   12.90
   2  -6  -2   -9.50   14.00
  -2   6   2  -17.70   10.00
  -2   6   2  -30.80   10.50
   2   6  -2    8.40   10.70
  -2   6   2  -25.50   12.50
   2   6  -2   -2.00   15.80
   0  -6   2   99.89   17.10
   0  -6   2   95.29   17.30
   0  -6  -2   80.99   17.00
   0   6   2   62.99   16.80
   0   6  -2   44.10   15.50
   0   6  -2   40.60   16.00
   0   6   2  113.29   14.20
   0   6  -2   86.59   13.80
   2  -6   2   -4.70   13.30
   2  -6   2   -7.10   13.30
   2  -6   2   27.00   13.90
  -2  -6  -2   14.30   14.90
   2   6   2   19.30   11.10
  -2   6  -2  -46.10   10.90
  -2   6  -2   -2.10   14.00
   2   6   2  -37.10   13.50
  -2   6  -2   28.00   11.70
   4  -6   2   70.29   16.90
   4  -6   2   63.99   18.10
   4  -6   2   51.39   14.90
   4   6   2   32.60   15.20
  -4   6  -2   69.19   16.00
  -4   6  -2   10.90   12.70
   6  -6   2   12.80   13.70
   6  -6   2    1.90   15.20
   6  -6   2  -14.00   13.80
   6   6   2    6.60   16.20
  -6   6  -2   -0.80   15.40
   8  -6   2  524.55   33.40
   8  -6   2  525.15   38.30
   8  -6   2  456.05   34.30
   8   6   2  554.24   36.90
  -8   6  -2  501.65   36.70
  10  -6   2  -11.90   16.10
  10  -6   2   16.50   15.00
  10  -6   2   -3.20   17.80
  10   6   2   17.80   17.50
 -10   6  -2   29.60   17.80
  12  -6   2   95.29   17.70
  12  -6   2  100.79   21.40
  12  -6   2   98.69   20.90
  12   6   2  108.19   22.00
 -12   6  -2   97.19   19.80
 -24   0   3   -2.30   15.80
  24   0  -3  -12.10   13.80
  22   0  -3    5.30   13.10
  22   0  -3   -4.60   19.30
 -22   0   3   26.90   15.60
 -20   0   3  -17.00   13.40
  20   0  -3   12.30   12.40
  20   0  -3   -1.60   17.50
  20   0  -3    2.20    6.40
 -18   0   3  -15.70   11.90
  18   0  -3  -16.50   14.00
  18   0  -3    6.40    6.90
  18   0  -3    9.30   10.60
  16   0  -3   -1.90    6.50
  16   0  -3  -14.60   13.10
  16   0  -3   -9.40   10.00
 -16   0   3    4.20    5.30
 -16   0   3    5.80   11.20
 -14   0   3   -2.50    4.70
  14   0  -3   -1.60    8.80
  14   0  -3   -4.00    6.40
 -14   0   3  -11.70    9.30
  14   0  -3    5.10   12.30
  12   0  -3  -21.80    9.10
 -12   0   3   -0.80    8.30
  12   0  -3    4.90    6.40
  12   0  -3    6.00    7.40
 -12   0   3   -0.60    5.00
 -10   0   3   -2.10    8.20
  10   0  -3    0.60    5.90
 -10   0   3    1.00    4.90
  10   0  -3   13.20    9.00
  10   0  -3   -1.70    6.50
 -10   0   3  -10.30    6.60
  -8   0   3    4.60    4.60
   8   0  -3    4.50    5.90
   8   0  -3    2.40    5.70
   8   0  -3   -3.90    8.60
  -8   0   3    5.60    5.70
  -8   0   3   -5.80    7.50
  -8   0   3    0.60    7.50
   6   0  -3   -0.30    5.00
  -6   0   3   11.90    7.20
  -6   0   3   -0.40    5.00
   6   0  -3   -2.20    5.60
  -6   0   3    4.80    5.30
   6   0  -3   -8.10    7.10
   6   0  -3   -2.20    6.20
  -6   0   3   11.20    6.90
   4   0  -3   -2.00    5.50
   4   0  -3   -3.40    4.10
  -4   0   3   -2.90    5.40
  -4   0   3   -0.40    4.10
  -4   0   3   -5.00    5.70
  -4   0   3    2.20    6.00
   4   0  -3   -5.50    5.30
   2   0  -3    0.80    3.40
  -2   0   3   -4.40    3.40
  -2   0   3   -4.10    5.40
   2   0  -3    1.80    4.70
  -2   0   3    5.30    4.50
   2   0  -3   -0.90    4.90
   0   0   3    4.10    5.20
   0   0  -3    1.20    3.00
   0   0  -3    4.30    5.30
   0   0   3   -1.00    3.10
  -2   0  -3   -2.30    5.50
  -2   0  -3    1.50    4.60
   2   0   3   -0.20    5.70
  -2   0  -3   -0.90    3.50
   2   0   3    0.80    3.10
   2   0   3   -4.00    4.90
   4   0   3    1.50    6.20
   4   0   3   -4.10    5.10
  -4   0  -3    5.00    5.60
  -4   0  -3   -1.70    4.20
   4   0   3   -5.00    4.70
   4   0   3   -0.10    5.40
  -4   0  -3    0.60    6.00
  -6   0  -3   -2.10    6.40
  -6   0  -3    0.10    5.20
   6   0   3    4.10    5.20
   6   0   3   -0.90    7.60
   6   0   3    7.80    5.20
  -6   0  -3   -2.90    5.90
   6   0   3   -8.20    5.50
  -8   0  -3    3.90    5.10
   8   0   3   -1.30    5.70
  -8   0  -3   14.40    6.60
   8   0   3   -0.70    5.50
   8   0   3    7.10    9.30
   8   0   3    1.00    5.70
  10   0   3   10.90    9.00
  10   0   3  -11.00    8.90
  10   0   3    7.80    5.80
  10   0   3   -0.30    5.80
 -10   0  -3    2.80    7.00
 -10   0  -3    1.30    5.10
 -12   0  -3   -4.40    7.90
  12   0   3    5.00    6.10
  12   0   3   16.90    9.60
 -12   0  -3    8.10    5.50
  12   0   3   -5.90   10.20
  14   0   3   18.10   12.40
  14   0   3    1.70   10.50
 -14   0  -3   -7.00   10.10
  14   0   3    8.20    6.40
  16   0   3    4.70   12.90
 -16   0  -3    4.80   10.60
  16   0   3   16.40   12.80
  16   0   3    1.10    6.80
 -18   0  -3   -3.10   11.40
  18   0   3    1.20   14.10
  18   0   3  -21.20   12.10
  18   0   3    4.80    7.50
  20   0   3   11.70   14.10
  20   0   3   -4.10   17.60
 -20   0  -3    6.40   14.50
 -22   0  -3   12.30   15.90
  22   0   3    8.50   17.90
  22   0   3   -6.20   16.20
  24   0   3   21.50   18.00
  24   0   3   27.40   20.00
 -24   0  -3  -11.20   16.90
 -23  -1   3   -7.80   16.00
  23  -1  -3   14.30   14.90
  23   1  -3   38.00   19.00
  23   1  -3   -3.70   13.30
 -23   1   3    9.10   15.70
 -21  -1   3   -2.20   14.40
  21  -1  -3   -4.60   14.00
 -21   1   3    2.20   15.00
  21   1  -3   34.00   18.30
  21   1  -3  -17.80   11.70
  21   1  -3    5.30    9.60
 -19  -1   3    4.30   13.30
  19  -1  -3  -16.80   12.20
  19   1  -3    7.50   15.10
 -19   1   3   -2.00   14.30
  19   1  -3   12.30   11.10
  19   1  -3   -1.10    9.20
 -17  -1   3    5.60   12.20
  17  -1  -3    2.10    3.50
  17  -1  -3   12.90   12.10
  17   1  -3   11.30   10.00
  17   1  -3   18.90    9.70
  17   1  -3   13.00   14.40
 -17   1   3   -2.70   12.40
  15  -1  -3   38.70   11.70
 -15  -1   3   42.30   12.30
  15  -1  -3   40.90    4.80
 -15  -1   3   41.50    3.10
  15   1  -3   23.70   10.00
  15   1  -3   66.49   15.00
 -15   1   3   26.30   12.50
  15   1  -3   20.00    8.90
  13  -1  -3   77.29    7.00
  13  -1  -3   65.79   10.90
 -13  -1   3   84.49    5.30
 -13  -1   3   88.59   12.90
  13   1  -3   79.39   12.90
 -13   1   3  100.49   12.90
  13   1  -3   62.19   11.00
  13   1  -3   82.59    9.70
 -11  -1   3   -7.20    2.70
 -11  -1   3    7.40    8.30
  11  -1  -3    4.80    8.50
  11  -1  -3   -0.40    3.50
  11   1  -3   14.10    9.90
 -11   1   3   -4.20    7.90
  11   1  -3   -3.10    8.20
  11   1  -3    5.50    6.10
   9  -1  -3    3.00    7.70
  -9  -1   3   -7.00    8.10
   9  -1  -3   11.00    3.80
   9   1  -3    8.30    7.80
   9   1  -3    6.50    5.20
  -9   1   3    6.70    8.10
   9   1  -3    5.10    7.90
   7  -1  -3    0.40    7.80
  -7  -1   3   -9.40    5.70
  -7  -1   3    1.10    7.10
   7  -1  -3    6.50    3.80
   7  -1  -3    6.40    6.30
   7  -1  -3   -1.70    6.70
  -7   1   3   -1.30    6.20
   7   1  -3    6.20    4.20
   7   1  -3    4.10    7.50
  -7   1   3   -4.50    5.70
  -7   1   3    5.80    7.20
   7   1  -3   -6.80    7.30
  -7   1   3    6.70    3.60
   5  -1  -3   33.10    7.70
  -5  -1   3   26.10    6.10
   5  -1  -3   22.50    7.60
   5  -1  -3   42.30    6.80
   5  -1  -3   30.30    4.70
  -5  -1   3   32.40    4.70
  -5   1   3   27.70    7.20
  -5   1   3   34.40    4.60
   5   1  -3   28.30    3.40
   5   1  -3   24.90    6.50
   5   1  -3   24.70    7.00
   5   1  -3   24.50    8.10
  -5   1   3   33.10    6.50
  -5   1   3   32.40    6.70
   3  -1  -3   11.10    5.00
  -3  -1   3    8.60    4.00
   3  -1  -3    8.80    6.80
  -3  -1   3   13.30    4.90
   3  -1  -3    3.30    4.80
   3  -1  -3    1.60    6.10
  -3  -1   3   -0.70    6.90
   3   1  -3   12.30    4.40
  -3   1   3   14.10    4.70
  -3   1   3   23.20    6.40
   3   1  -3    2.50    6.70
  -3   1   3    5.40    5.00
  -1  -1   3  237.98   12.60
  -1  -1   3  232.88   10.40
  -1  -1   3  217.88   14.00
   1  -1  -3  231.58   10.60
   1  -1  -3  222.88   13.10
   1  -1  -3  202.08   13.10
   1   1  -3  241.88   10.40
  -1   1   3  236.38   13.30
  -1   1   3  208.38   10.50
   1   1  -3  197.48    9.30
   1   1  -3  207.28   14.10
   1   1  -3  233.98   12.00
  -1   1   3  231.68   12.80
   1  -1   3   22.20    6.60
   1  -1   3   18.00    6.10
   1  -1   3   11.40    4.80
   1  -1   3   18.60    2.30
  -1  -1  -3   21.40    6.10
   1   1   3   19.60    1.80
  -1   1  -3   14.90    2.90
   1   1   3   17.00    7.00
  -1   1  -3   17.20    7.00
  -1   1  -3    9.50    6.10
   1   1   3   14.10    6.70
   3  -1   3   48.30    7.40
   3  -1   3   32.00    6.20
  -3  -1  -3   42.40    3.90
   3  -1   3   38.10    7.40
  -3  -1  -3   42.00    6.70
  -3  -1  -3   40.00    7.50
   3  -1   3   48.10    6.60
   3  -1   3   46.20    4.10
  -3   1  -3   74.19    6.60
   3   1   3   45.60    8.60
  -3   1  -3   20.50    6.20
  -3   1  -3   50.39    7.40
  -3   1  -3   45.50    7.10
  -3   1  -3   61.69    5.90
   5  -1   3   11.90    7.50
  -5  -1  -3    6.30    4.80
  -5  -1  -3   13.10    6.90
   5  -1   3   17.10    7.40
   5  -1   3   10.90    6.40
   5  -1   3   15.80    7.30
   5  -1   3   11.30    5.10
  -5   1  -3   14.50    6.50
   5   1   3   10.40    4.20
   5   1   3   20.60    8.50
  -5   1  -3   19.20    6.50
  -5   1  -3   13.30    5.50
  -5   1  -3    8.90    6.60
   7  -1   3   -0.70    7.70
  -7  -1  -3    1.20    5.80
   7  -1   3    5.90    7.00
   7  -1   3   -4.00    4.60
   7  -1   3   -1.20    8.10
  -7   1  -3    0.10    6.50
  -7   1  -3   -5.60    7.70
   7   1   3    3.40    5.20
  -7   1  -3   -1.90    5.00
   7   1   3    4.70    4.60
   7   1   3    2.10    9.20
  -7   1  -3   -2.50    5.90
   9  -1   3    6.60    8.70
  -9  -1  -3    1.90    6.60
   9  -1   3   13.80    8.40
   9  -1   3    2.30    6.80
   9  -1   3    4.20    4.60
   9   1   3   -4.00    9.20
   9   1   3    3.60    6.10
   9   1   3   15.20    4.60
  -9   1  -3    1.90    7.50
  11  -1   3   64.29   11.80
  11  -1   3   60.99    6.40
 -11  -1  -3   55.19    8.90
  11  -1   3   65.59    9.70
  11  -1   3   68.09   11.00
  11   1   3   62.39    6.00
  11   1   3   65.69   12.30
 -11   1  -3   65.79   10.40
  13  -1   3   88.99    7.60
  13  -1   3  118.09   15.80
  13  -1   3   90.19   12.90
 -13  -1  -3   87.19   11.40
  13  -1   3   92.99   10.50
  13   1   3   97.09    7.10
 -13   1  -3  104.29   12.90
  13   1   3   78.79   14.20
 -15  -1  -3   -1.00   10.80
  15  -1   3   15.70   12.90
  15  -1   3   -5.70   10.90
  15  -1   3   -1.50    4.50
  15  -1   3    4.70    8.90
 -15   1  -3    9.10   10.60
  15   1   3    2.50   14.10
  15   1   3    8.00    4.60
  15   1   3   14.20   12.10
  17  -1   3    8.10   14.40
 -17  -1  -3  -13.90   11.70
  17  -1   3   -2.30    9.00
  17  -1   3   -8.90   12.20
 -17   1  -3    7.50   13.10
  17   1   3   -3.20   12.10
  17   1   3    2.10   14.50
  19  -1   3   16.80   10.40
 -19  -1  -3   -0.50   12.10
  19  -1   3   10.70   15.90
  19  -1   3   27.80   14.40
  19   1   3   -2.40   15.70
 -19   1  -3    7.40   14.00
  19   1   3   -2.50   12.90
 -21  -1  -3   -8.10   14.20
  21  -1   3   -3.60   16.50
  21  -1   3  -14.20   14.90
  21   1   3   11.00   18.80
 -21   1  -3   14.10   15.70
  21   1   3   21.90   16.30
  23  -1   3   16.50   16.90
 -23  -1  -3   17.00   16.50
  23  -1   3   16.20   20.80
 -23   1  -3    5.00   15.50
  23   1   3   -1.00   16.80
  23   1   3  -20.00   17.60
  24  -2  -3   33.40   18.20
  24  -2  -3   -8.10   20.70
  24   2  -3   16.50   21.00
 -24   2   3    8.10   16.90
  22  -2  -3    6.50   17.50
  22  -2  -3    6.70   16.30
  22   2  -3   19.70   19.70
 -22   2   3   -2.20   15.60
  22   2  -3  -20.10   13.70
 -20  -2   3    2.40   14.60
  20  -2  -3  -20.00   14.70
  20  -2  -3    6.10   14.90
  20   2  -3    9.70   11.00
  20   2  -3   10.70   17.30
 -20   2   3    1.90   14.60
  20   2  -3  -20.90   13.20
 -18  -2   3   -1.00   13.50
  18  -2  -3   15.30   14.10
  18  -2  -3   -0.10   14.10
  18   2  -3   -1.30   14.10
 -18   2   3    7.40   13.80
  18   2  -3   -9.10    9.20
  18   2  -3  -15.00   12.10
  16  -2  -3   65.19   14.70
  16  -2  -3   58.29   14.60
  16   2  -3   65.29   10.50
  16   2  -3   67.79   16.10
 -16   2   3   40.60   13.50
  16   2  -3   68.19   14.30
  14  -2  -3    3.00   11.60
  14  -2  -3   -7.40   11.40
  14   2  -3   -6.10   10.20
  14   2  -3    9.80   11.70
 -14   2   3   13.00   11.20
  14   2  -3   19.10    7.90
  12  -2  -3    5.30   10.40
  12  -2  -3  -10.30    9.60
  12   2  -3   11.80   10.30
 -12   2   3   -2.90    9.70
  12   2  -3   21.10   10.60
  12   2  -3    7.10    6.70
  10  -2  -3    6.50    9.70
  10  -2  -3   -6.40    8.60
  10   2  -3    3.00    9.50
 -10   2   3   19.10    9.60
  10   2  -3   -7.20    8.70
   8  -2  -3    0.40    8.20
  -8  -2   3   -0.20    3.20
   8  -2  -3    5.70    8.60
   8   2  -3   -4.50    8.10
  -8   2   3    4.20    2.70
  -8   2   3   -2.80    7.80
   8   2  -3    1.60    8.40
  -6  -2   3    6.40    4.30
  -6  -2   3    0.30    5.40
   6  -2  -3   -9.50    7.30
   6  -2  -3    6.80    8.30
   6   2  -3    6.80    3.80
  -6   2   3    1.90    6.60
   6   2  -3    5.70    6.90
   6   2  -3    4.40    7.90
  -6   2   3   -5.20    3.40
  -4  -2   3    4.90    4.90
  -4  -2   3    5.90    5.10
   4  -2  -3    7.80    7.30
   4  -2  -3    4.20    7.60
   4  -2  -3    7.70    5.60
   4   2  -3  -14.20    4.80
   4   2  -3   11.30    3.80
  -4   2   3   -6.20    5.70
   4   2  -3    5.70    8.60
   4   2  -3    4.10    4.50
   2  -2  -3   41.60    8.70
   2  -2  -3   19.20    7.70
  -2  -2   3   23.70    4.90
  -2  -2   3   29.70    6.30
   2   2  -3   35.40    4.80
   2   2  -3   23.10    4.70
  -2   2   3   25.30    5.10
   2   2  -3   22.00    8.60
   2   2  -3    9.60    5.20
   0  -2   3   55.09    6.00
   0  -2  -3   39.40    8.10
   0  -2   3   60.19    8.00
   0  -2   3   45.40    6.50
   0   2   3   47.90    6.30
   0   2  -3   47.00    8.80
   0   2  -3   46.80    6.30
   0   2   3   38.10    8.60
   0   2  -3   32.10    5.90
   0   2   3   42.00    5.30
  -2  -2  -3    3.50    7.20
   2  -2   3    0.00    6.20
   2  -2   3   -3.20    7.00
   2  -2   3    1.90    4.60
   2  -2   3   20.90    6.80
  -2   2  -3    9.30    7.10
   2   2   3    5.70    5.40
  -2   2  -3  -10.40    4.90
   2   2   3    8.40    8.30
   4  -2   3    0.40    7.60
   4  -2   3   19.30    5.30
   4  -2   3   18.10    5.80
   4  -2   3   16.90    8.00
  -4  -2  -3   25.10    7.80
   4   2   3   10.70    8.60
  -4   2  -3    9.40    7.70
  -4   2  -3   32.40    6.60
  -4   2  -3    8.50    6.20
   6  -2   3   10.50    8.00
   6  -2   3    3.30    4.70
   6  -2   3    9.60    5.80
   6  -2   3    9.30    8.10
  -6   2  -3    6.40    7.60
  -6   2  -3   10.60    5.60
   6   2   3   27.10    5.10
  -6   2  -3    8.70    6.90
   6   2   3   20.80   10.00
   8  -2   3   -2.10    7.90
   8  -2   3   -2.90    6.40
   8  -2   3    3.50    4.20
   8  -2   3    4.50    9.30
   8   2   3   -0.90    9.00
   8   2   3   -0.10    5.20
  -8   2  -3    6.30    8.20
  -8   2  -3    0.60    4.60
  10  -2   3   24.80    9.30
 -10  -2  -3   17.30    7.60
  10  -2   3   23.90    4.20
  10  -2   3   24.90    8.00
  10  -2   3   15.80    9.80
  10   2   3   13.90   10.50
 -10   2  -3   25.60    9.30
  10   2   3   30.50    4.40
  12  -2   3   21.70   10.90
 -12  -2  -3    3.90    8.80
  12  -2   3   10.60    3.30
  12  -2   3   14.10   10.70
  12  -2   3   10.80    9.20
 -12   2  -3   11.00   10.00
  12   2   3   11.30    3.00
  12   2   3   15.50   12.00
  14  -2   3   41.00   13.60
 -14  -2  -3   36.70   11.00
  14  -2   3   37.10   11.50
  14  -2   3   26.00    3.20
  14  -2   3   31.10   11.80
  14   2   3    2.60   13.80
 -14   2  -3   15.50   11.50
  16  -2   3  -14.50   11.60
  16  -2   3   12.00   12.30
 -16  -2  -3  -11.70   10.90
  16  -2   3   -4.10   12.40
 -16   2  -3   -1.50   11.60
  16   2   3   -7.90   14.40
  18  -2   3    1.70   13.30
  18  -2   3    5.80   15.20
  18  -2   3    2.00   11.30
 -18  -2  -3  -28.10   11.40
  18   2   3    5.50   16.30
 -18   2  -3    8.00   13.00
  20  -2   3   -3.40   14.70
  20  -2   3   42.90   16.50
 -20  -2  -3    9.70   14.80
  20  -2   3   -0.80   12.20
 -20   2  -3    3.00   14.70
  20   2   3   20.30   20.30
  20   2   3  -18.50   15.10
  22  -2   3   14.20   16.80
 -22  -2  -3    0.00   15.30
  22  -2   3    0.10   12.50
  22  -2   3  -26.70   16.20
  22   2   3  -13.00   15.10
  22   2   3  -21.20   19.80
 -22   2  -3    5.30   15.90
  21  -3  -3    4.20   17.00
  21  -3  -3  -21.40   16.60
  21   3  -3    1.60   17.70
  21   3  -3   -2.30   15.40
 -21   3   3  -19.80   15.40
  19  -3  -3   -4.70   15.50
  19  -3  -3    9.80   16.10
  19   3  -3   14.40   17.40
 -19   3   3    6.40   14.80
  19   3  -3    2.70   15.70
  17  -3  -3   22.80   15.40
  17  -3  -3   12.50   14.20
  17   3  -3   50.49   17.20
 -17   3   3   63.99   16.00
  17   3  -3   54.49   17.00
  15  -3  -3   30.30   14.40
  15  -3  -3   -9.20   14.30
  15   3  -3   14.80   13.40
  15   3  -3    5.00   14.50
  15   3  -3   -1.10    9.00
 -15   3   3   17.90   13.30
  13  -3  -3  143.09   17.50
  13  -3  -3  179.98   18.20
  13   3  -3  198.48   19.80
 -13   3   3  146.39   16.90
  13   3  -3  187.88   18.70
  11  -3  -3    1.10   11.20
  11  -3  -3   -6.40   11.50
 -11   3   3  -11.60   11.00
  11   3  -3   -0.50   11.20
  11   3  -3   -3.40   11.20
   9  -3  -3   39.40   11.50
  -9  -3   3   39.00    4.80
   9  -3  -3   51.49   11.90
   9   3  -3   52.69   13.10
   9   3  -3   31.20   10.50
   9   3  -3   39.60    6.40
  -9   3   3   44.30    3.90
  -9   3   3   45.90   11.20
  -7  -3   3    2.60    5.10
   7  -3  -3    4.10    9.90
   7  -3  -3    6.30    9.30
   7   3  -3    1.80    4.60
   7   3  -3   -7.80    4.70
   7   3  -3    3.30    7.80
  -7   3   3    1.60    8.80
   7   3  -3    2.30    9.70
  -7   3   3  -12.10    3.80
   5  -3  -3   70.39   10.70
  -5  -3   3   69.79    8.20
   5  -3  -3   47.10   10.90
   5   3  -3   72.69   11.50
   5   3  -3   64.69    7.30
   5   3  -3   37.70    7.70
   5   3  -3   77.09    7.00
  -5   3   3   52.59    8.80
   3  -3  -3   42.90    9.40
   3  -3  -3   31.00    9.60
  -3  -3   3   52.69    8.50
   3   3  -3   28.60    9.90
   3   3  -3   44.50    6.50
   3   3  -3   51.99    6.90
  -3   3   3   27.50    6.30
  -1  -3   3   29.70    7.80
  -1  -3   3   36.50    7.20
   1  -3  -3   24.10    9.10
  -1  -3   3   41.80    7.80
   1  -3  -3   29.00    9.10
   1   3  -3   39.50    6.80
   1   3  -3   32.90    9.20
   1   3  -3   37.70    6.80
  -1   3   3   42.20    6.60
   1  -3   3    7.50    7.40
  -1  -3  -3    7.60    8.90
   1  -3   3    4.20    6.20
   1  -3   3    6.00    8.10
  -1   3  -3    8.50    7.80
   3  -3   3  124.29   11.60
  -3  -3  -3  100.49   12.00
   3  -3   3  115.09   11.90
   3  -3   3  131.69    9.90
   3   3   3   87.99   12.80
  -3   3  -3   93.79   10.50
   5  -3   3   -7.40    8.70
  -5  -3  -3  -16.00    8.10
   5  -3   3   -5.30    8.80
   5  -3   3   -2.20    6.30
  -5   3  -3  -14.10    5.90
   5   3   3   -1.90    9.30
   5   3   3  -19.80    4.60
  -5   3  -3   -2.70    8.70
   7  -3   3    3.00    9.30
   7  -3   3   19.40    9.90
   7  -3   3   18.70    7.50
   7   3   3    4.80   10.40
   7   3   3   20.10    5.60
  -7   3  -3   11.40    9.00
  -7   3  -3   -3.90    5.70
   9  -3   3   29.90    8.80
   9  -3   3   18.00   10.50
   9  -3   3   24.70   11.20
  -9   3  -3   34.20    6.00
  -9   3  -3   15.50   10.20
   9   3   3   12.90   12.70
   9   3   3   16.50    5.10
  11  -3   3  100.29   12.30
  11  -3   3  105.29   14.00
  11  -3   3  110.79   14.60
 -11   3  -3   79.89   13.50
  11   3   3   75.69   15.20
  13  -3   3  112.79   13.80
  13  -3   3  104.49   15.50
  13  -3   3  120.29   16.10
  13   3   3  149.88   18.00
 -13   3  -3  114.79   15.80
  15  -3   3   58.89   14.30
  15  -3   3   42.90   14.40
  15  -3   3   44.10   12.70
  15   3   3   70.39   17.30
 -15   3  -3   42.90   14.10
  17  -3   3    6.20   13.70
  17  -3   3    3.10   14.50
  17  -3   3   23.10   13.20
 -17   3  -3   27.70   14.60
  17   3   3  -22.80   18.30
  19  -3   3   15.40   14.10
  19  -3   3   -8.30   13.90
  19  -3   3  -12.80   14.30
 -19   3  -3   14.90   16.60
  19   3   3  -25.60   19.20
  21  -3   3  -13.50   14.70
  21  -3   3   15.40   14.50
  21  -3   3   16.50   16.70
  21   3   3  -24.60   17.00
 -21   3  -3   25.90   17.20
  21   3   3   32.60   20.90
  20  -4  -3  -27.30   15.90
  20  -4  -3   13.90   19.70
  20   4  -3   27.80   17.70
 -20   4   3   16.00   16.90
  20   4  -3  -19.60   15.80
  18  -4  -3   10.00   18.30
  18  -4  -3   18.20   15.60
 -18   4   3   15.40   16.20
  18   4  -3  -16.70   16.20
  18   4  -3   14.20   16.60
  16  -4  -3   57.79   16.90
  16  -4  -3   80.79   17.90
 -16   4   3   40.70   16.10
  16   4  -3   42.10   17.00
  16   4  -3   43.20   18.30
  14  -4  -3   66.69   16.10
  14  -4  -3   45.40   16.70
  14   4  -3   25.60   15.40
  14   4  -3   18.80   15.30
 -14   4   3   31.80   14.80
  12  -4  -3   31.60   14.00
  12  -4  -3    7.10   14.30
 -12   4   3    1.60   13.50
  12   4  -3   -1.40   13.20
  12   4  -3  -10.60   12.50
  10  -4  -3   31.80   13.30
  10  -4  -3    8.10   12.10
  10   4  -3    9.00   11.40
  10   4  -3    6.90   12.90
 -10   4   3   10.20   12.00
   8  -4  -3   -3.30   11.00
  -8  -4   3  -10.70    5.40
   8  -4  -3   -0.50   11.50
  -8   4   3    7.00   10.90
   8   4  -3   -5.20    9.10
   8   4  -3    1.30   12.30
   6  -4  -3   23.90   11.10
  -6  -4   3   11.80    7.50
   6  -4  -3    5.60   11.30
  -6   4   3   -1.10    9.30
   6   4  -3   20.00   11.90
   6   4  -3   -6.40    7.80
   4  -4  -3   64.19   12.10
   4  -4  -3   82.79   13.00
  -4  -4   3   60.09   10.20
  -4   4   3   47.90    9.60
   4   4  -3   54.89    9.10
   4   4  -3   81.89   13.70
   2  -4  -3  276.17   22.50
   2  -4  -3  310.17   21.30
  -2  -4   3  289.37   20.00
   2   4  -3  261.97   23.40
   2   4  -3  294.07   17.40
  -2   4   3  292.87   18.00
   0  -4  -3  407.56   26.40
   0  -4   3  446.36   24.50
   0  -4   3  469.65   25.40
   0  -4   3  460.55   25.00
   0   4   3  452.75   23.40
   0   4  -3  480.05   23.90
   0   4  -3  439.56   26.60
   2  -4   3   24.30   10.40
  -2  -4  -3   41.80   12.30
   2  -4   3   26.30   10.20
   2  -4   3   22.60    8.80
  -2   4  -3   18.50    9.90
   2   4   3   45.10   13.20
  -4  -4  -3   48.40   11.70
   4  -4   3   43.70    9.70
   4  -4   3   49.20   11.20
   4  -4   3   45.60   12.10
   4   4   3   46.50   12.50
  -4   4  -3   16.10   10.90
  -4   4  -3   13.40    8.90
   6  -4   3   27.70    9.20
   6  -4   3   21.10   11.50
   6  -4   3   23.30   11.80
  -6   4  -3   32.70   11.40
  -6   4  -3   13.00    7.80
   6   4   3   50.39   14.50
   8  -4   3   12.70   11.90
   8  -4   3   29.80    9.50
   8  -4   3   30.10   12.20
  -8   4  -3   27.00   11.90
   8   4   3    3.30   12.50
  10  -4   3   22.20   13.30
  10  -4   3   31.90   13.40
  10  -4   3   16.90    9.90
 -10   4  -3   14.30   13.40
  10   4   3   28.00   14.10
  12  -4   3   84.39   16.40
  12  -4   3   70.29   12.40
  12  -4   3   71.19   15.70
  12   4   3   69.49   17.00
 -12   4  -3   92.59   15.30
  14  -4   3   -3.40   14.00
  14  -4   3   -0.80   11.30
  14  -4   3   -4.80   14.10
 -14   4  -3   15.50   14.40
  14   4   3   -3.80   15.60
  16  -4   3    8.40   15.10
  16  -4   3   29.40   13.30
  16  -4   3   24.90   15.20
 -16   4  -3   18.40   15.40
  16   4   3   10.00   19.50
  18  -4   3    2.60   17.10
  18  -4   3    2.40   15.70
  18  -4   3   -9.20   13.60
 -18   4  -3   -3.80   16.00
  18   4   3  -49.30   19.30
  20  -4   3   13.10   18.20
  20  -4   3   11.80   15.80
  20  -4   3   -2.10   17.60
 -20   4  -3   17.30   17.20
  20   4   3  -36.70   21.30
  17  -5  -3  102.29   22.50
  17  -5  -3   51.79   19.80
 -17   5   3   27.00   17.70
  17   5  -3   64.99   20.30
  15  -5  -3   28.70   18.80
  15  -5  -3   -7.20   16.90
 -15   5   3  -21.30   14.90
  15   5  -3  -22.60   16.40
  15   5  -3  -10.20   17.30
  13  -5  -3  121.19   19.70
  13  -5  -3  152.48   20.90
  13   5  -3   87.49   18.10
 -13   5   3  120.69   18.30
  13   5  -3  108.89   20.70
  11  -5  -3   -4.60   16.10
  11  -5  -3  -10.00   14.00
 -11   5   3    8.60   14.60
  11   5  -3   16.90   13.50
  11   5  -3   18.30   17.20
   9  -5  -3    8.30   13.90
   9  -5  -3   26.00   15.60
  -9   5   3   13.50   13.40
   9   5  -3   24.90   12.10
   9   5  -3   34.20   17.10
   7  -5  -3   -2.90   12.20
  -7  -5   3    5.70    7.50
   7  -5  -3  -20.70   12.70
   7   5  -3  -14.40    9.40
  -7   5   3    2.20   11.40
   7   5  -3   -4.70   14.10
  -7   5   3   21.30   12.50
   5  -5  -3   21.70   13.10
   5  -5  -3   16.00   13.00
  -5  -5   3   27.40    9.80
  -5   5   3  -10.80    9.70
   5   5  -3   -6.30    8.60
   5   5  -3   44.60   15.00
  -3  -5   3   15.80   10.60
   3  -5  -3   23.80   14.30
   3  -5  -3   26.50   13.30
  -3   5   3   23.30    9.90
   3   5  -3   28.30   14.70
   3   5  -3   31.00    9.50
   1  -5  -3   21.20   14.10
  -1  -5   3   30.20   12.70
  -1   5   3   28.40    9.50
   1   5  -3   46.00    9.90
   1   5  -3   28.80   14.00
  -1  -5  -3    1.00   12.10
   1  -5   3    2.00   11.50
   1  -5   3   -7.60   10.70
   1  -5   3    1.60   10.00
  -1   5  -3  -13.40   11.40
  -1   5  -3   29.60    9.40
   1   5   3   -6.30   13.60
   1   5   3   32.40    9.40
   3  -5   3   49.60   12.10
  -3  -5  -3   66.39   15.30
   3  -5   3   45.90   13.40
   3  -5   3   52.99   14.30
  -3   5  -3   29.50   12.20
  -3   5  -3   69.09   14.30
   3   5   3   52.39   16.20
   5  -5   3    5.70   13.30
   5  -5   3    8.00   13.10
   5  -5   3   -3.60   10.30
  -5   5  -3  -12.90    9.10
  -5   5  -3    0.90   12.20
   5   5   3   -5.80   14.20
   7  -5   3   -8.00   12.90
   7  -5   3  -10.00   13.20
   7  -5   3    3.60   10.50
  -7   5  -3   -0.80   12.90
   7   5   3    9.40   15.80
  -7   5  -3  -20.60    8.30
   9  -5   3   20.10   14.90
   9  -5   3    4.70   15.20
   9  -5   3    5.00   11.00
  -9   5  -3   10.00   13.50
   9   5   3   17.10   16.20
  11  -5   3   73.69   16.90
  11  -5   3   58.69   18.00
  11  -5   3   69.49   13.40
  11   5   3   77.39   19.60
 -11   5  -3   96.19   17.60
  13  -5   3   46.40   13.30
  13  -5   3   49.40   17.40
  13  -5   3   61.09   17.80
 -13   5  -3   43.70   17.70
  13   5   3   73.49   20.20
  15  -5   3   63.39   18.40
  15  -5   3   43.40   14.00
  15  -5   3   57.39   19.80
 -15   5  -3   69.59   19.60
  15   5   3   50.49   19.00
  17  -5   3   11.80   17.70
  17  -5   3   -7.10   13.30
  17  -5   3    6.30   17.70
 -17   5  -3   52.89   18.50
  17   5   3  -17.30   21.40
  12  -6  -3   21.70   17.60
  12  -6  -3   -5.60   16.50
 -12   6   3   20.90   17.00
  12   6  -3   11.80   19.30
  10  -6  -3   50.59   17.60
  10  -6  -3    8.10   16.80
  10   6  -3   29.10   19.40
 -10   6   3   27.40   15.70
   8  -6  -3   17.30   17.30
   8  -6  -3   14.20   15.80
   8   6  -3   14.50   16.90
  -8   6   3   -4.60   13.70
   6  -6  -3   14.30   15.70
   6  -6  -3   -0.40   16.80
  -6   6   3  -19.30   10.30
   6   6  -3   11.30   17.10
   4  -6  -3   71.19   17.90
  -4  -6   3   83.59   14.60
  -4   6   3  135.69   15.50
  -4   6   3   59.29   13.10
   4   6  -3  102.09   19.10
  -2  -6   3  122.49   16.50
   2  -6  -3  100.59   19.50
  -2   6   3  100.19   14.20
   2   6  -3  104.19   19.40
  -2   6   3   99.29   17.60
   0  -6  -3  249.08   24.40
   0  -6   3  207.58   20.60
   0   6  -3  192.58   21.20
   0   6  -3  187.18   21.30
   0   6   3  195.88   22.00
   0   6   3  242.58   18.50
   2  -6   3   67.89   16.20
   2  -6   3   58.19   15.60
  -2  -6  -3   43.60   17.30
   2  -6   3   34.80   13.80
  -2   6  -3   48.90   15.70
   2   6   3   49.60   16.00
   2   6   3   83.89   12.80
  -2   6  -3   82.89   18.70
  -2   6  -3   15.50   14.10
   4  -6   3   16.80   13.00
   4  -6   3   32.60   15.10
   4  -6   3   50.49   15.30
  -4   6  -3   29.80   13.40
  -4   6  -3   49.00   16.90
   4   6   3   46.80   17.00
   6  -6   3    1.80   12.70
   6  -6   3   21.40   16.70
   6  -6   3   11.50   14.90
   6   6   3    9.50   17.20
  -6   6  -3   -6.50   14.10
   8  -6   3   20.80   17.60
   8  -6   3   27.70   13.50
   8  -6   3   46.30   17.10
  -8   6  -3   12.30   15.70
   8   6   3   43.40   19.30
  10  -6   3   23.10   16.30
  10  -6   3   16.30   12.90
  10  -6   3    8.40   17.40
 -10   6  -3    4.60   16.20
  10   6   3   28.30   19.20
  12  -6   3   89.39   15.90
  12  -6   3  104.59   20.00
  12  -6   3   85.09   22.20
  12   6   3   83.19   20.30
 -12   6  -3   67.09   19.20
  24   0  -4   30.90   14.60
 -24   0   4   47.20   19.20
 -22   0   4  430.36   32.70
  20   0  -4    5.40   11.40
 -20   0   4   16.50   14.30
  20   0  -4    4.40    8.30
  18   0  -4   20.90   15.20
 -18   0   4   14.00   14.30
  18   0  -4   23.10   11.40
  18   0  -4   14.90    7.30
 -16   0   4  -10.80   11.10
  16   0  -4    4.00    6.80
  16   0  -4    2.80   13.20
  16   0  -4    7.90    9.60
  14   0  -4  358.66   27.60
 -14   0   4  410.26   25.10
  14   0  -4  423.66   23.00
  14   0  -4  412.86   21.60
 -14   0   4  371.26   19.40
 -12   0   4  314.07   16.60
 -12   0   4  322.47   21.40
  12   0  -4  310.77   18.60
  12   0  -4  301.07   23.10
  12   0  -4  317.07   18.30
  10   0  -4 5270.17  206.18
 -10   0   4 5083.19  205.78
 -10   0   4 5157.88  207.38
  10   0  -4 5189.18  207.78
  10   0  -4 5156.18  205.78
 -10   0   4 4990.20  205.08
  -8   0   4  205.48   13.40
   8   0  -4  228.08   14.60
  -8   0   4  217.48   15.60
   8   0  -4  222.88   13.10
  -8   0   4  204.78   12.90
  -6   0   4  216.38   11.80
  -6   0   4  196.58   13.90
  -6   0   4  193.18   13.10
   6   0  -4  182.38   11.70
   6   0  -4  194.78   13.90
  -6   0   4  194.28   14.00
   6   0  -4  216.58   13.50
  -4   0   4   42.00    7.20
  -4   0   4   44.40    7.50
  -4   0   4   46.60    5.20
  -4   0   4   48.10    7.10
   4   0  -4   45.20    7.20
   4   0  -4   45.30    7.00
   4   0  -4   40.00    5.30
  -2   0   4   52.99    6.80
  -2   0   4   42.70    4.90
   2   0  -4   44.70    6.00
   2   0  -4   50.59    6.40
   2   0  -4   32.90    7.50
   0   0   4  905.81   36.40
   0   0  -4  860.61   38.10
   0   0   4  912.91   38.10
   0   0  -4  879.51   36.40
  -2   0  -4  377.26   19.70
  -2   0  -4  385.56   18.30
  -2   0  -4  398.16   17.00
   2   0   4  379.36   19.80
   2   0   4  388.56   17.00
   2   0   4  414.36   18.60
  -4   0  -4 1248.78   51.69
   4   0   4 1212.08   51.49
   4   0   4 1220.58   51.89
  -4   0  -4 1246.58   50.79
   4   0   4 1272.07   52.09
   4   0   4 1210.28   50.69
  -4   0  -4 1270.47   52.39
   6   0   4   11.90    5.40
   6   0   4    4.70    5.90
  -6   0  -4    3.50    5.20
   6   0   4   12.10    8.00
  -6   0  -4    0.50    6.80
   6   0   4   10.50    6.20
  -8   0  -4  705.63   31.50
   8   0   4  713.53   31.90
   8   0   4  707.53   31.30
   8   0   4  687.23   33.60
  -8   0  -4  713.03   30.60
   8   0   4  681.73   31.30
  10   0   4   34.10   10.90
  10   0   4   18.90    6.90
 -10   0  -4    9.00    7.00
 -10   0  -4   15.00    6.00
  12   0   4  251.07   20.90
 -12   0  -4  274.77   17.80
  12   0   4  276.77   20.50
  12   0   4  244.88   15.60
 -14   0  -4   42.90   11.70
  14   0   4   51.99   14.00
  14   0   4   64.59    8.70
  14   0   4   68.69   13.10
  16   0   4 2386.86  101.79
 -16   0  -4 2385.76  100.59
  16   0   4 2379.36  103.29
  16   0   4 2366.06   97.79
  18   0   4   20.20   16.50
  18   0   4   -2.50   13.20
 -18   0  -4   20.10   12.10
  18   0   4   14.10    8.10
 -20   0  -4  351.76   27.50
  20   0   4  393.86   29.60
  20   0   4  350.16   30.70
  22   0   4   16.90   18.40
 -22   0  -4   14.30   16.10
  22   0   4   13.30   17.00
 -24   0  -4  -23.30   16.40
  24   0   4   27.90   17.40
  24   0   4    3.60   19.40
  23  -1  -4  248.98   24.50
 -23  -1   4  276.87   27.90
 -23   1   4  263.17   27.00
  23   1  -4  257.17   28.50
 -21  -1   4  331.17   27.30
  21  -1  -4  279.57   24.10
  21   1  -4  317.17   24.90
  21   1  -4  322.27   23.80
 -21   1   4  286.67   26.00
  21   1  -4  371.86   30.90
  19  -1  -4   -8.00   12.30
 -19  -1   4    3.50   14.70
  19   1  -4    3.20   10.50
  19   1  -4    3.60    9.70
 -19   1   4   -9.30   13.40
  19   1  -4   -4.00   15.90
  17  -1  -4   17.00    4.40
 -17  -1   4   27.00   13.30
  17  -1  -4   12.40   11.10
  17   1  -4   22.20    9.70
  17   1  -4    6.60   10.10
 -17   1   4    9.70   12.60
  17   1  -4   -7.60   14.40
 -15  -1   4   39.70   12.70
 -15  -1   4   42.60    4.10
  15  -1  -4   49.80   11.10
  15  -1  -4   33.30    5.20
 -15   1   4   49.80   12.70
  15   1  -4   34.50    8.90
  15   1  -4   41.20   10.80
  15   1  -4   37.50   14.20
 -13  -1   4  488.05   29.10
 -13  -1   4  530.55   22.30
  13  -1  -4  520.35   28.30
  13  -1  -4  520.15   23.30
  13   1  -4  504.75   28.10
  13   1  -4  538.55   30.20
 -13   1   4  537.05   29.20
  13   1  -4  517.25   25.50
  11  -1  -4    1.30    4.30
  11  -1  -4    1.10    8.50
 -11  -1   4   -3.40    3.30
 -11  -1   4   -8.00    8.50
 -11   1   4   -2.20    8.60
  11   1  -4    3.70    8.60
  11   1  -4    1.40    8.60
  11   1  -4    5.40    5.60
  -9  -1   4  491.35   26.20
   9  -1  -4  511.75   22.50
   9  -1  -4  500.05   25.50
   9   1  -4  470.45   25.50
   9   1  -4  486.25   25.90
  -9   1   4  492.75   25.50
  -9   1   4  511.35   22.20
   9   1  -4  510.75   22.40
   7  -1  -4    4.00    8.00
  -7  -1   4   15.50    6.80
   7  -1  -4   18.50    7.70
   7  -1  -4   16.60    5.10
   7   1  -4    9.80    7.20
   7   1  -4    7.10    7.40
   7   1  -4   10.20    3.60
  -7   1   4   19.30    6.60
  -7   1   4   24.90    8.10
  -7   1   4   10.70    4.60
   5  -1  -4  238.08   16.20
  -5  -1   4  263.67   13.60
   5  -1  -4  251.47   14.10
   5  -1  -4  298.77   15.10
  -5  -1   4  249.97   14.10
  -5  -1   4  263.67   16.20
   5  -1  -4  259.97   15.40
   5   1  -4  247.38   14.30
  -5   1   4  253.67   15.70
   5   1  -4  259.27   10.80
  -5   1   4  281.57   15.40
   5   1  -4  232.88   15.60
   5   1  -4  232.18   17.40
  -5   1   4  270.87   13.90
   3  -1  -4   -5.80    5.60
   3  -1  -4   19.60    7.10
   3  -1  -4    2.70    4.60
  -3  -1   4    1.20    3.60
   3  -1  -4   11.20    6.30
  -3  -1   4   -8.90    6.40
  -3  -1   4    3.40    5.40
   3   1  -4    4.50    7.50
  -3   1   4    1.30    4.90
   3   1  -4   10.60    3.80
  -3   1   4   -0.80    5.30
  -3   1   4   -3.90    5.70
   1  -1  -4  407.96   20.40
   1  -1  -4  416.16   18.10
  -1  -1   4  448.56   20.50
   1  -1  -4  431.76   21.20
  -1  -1   4  435.36   18.20
  -1  -1   4  384.56   21.30
  -1   1   4  428.26   20.50
  -1   1   4  426.96   21.00
   1   1  -4  432.66   21.90
  -1   1   4  429.16   18.20
   1  -1   4  112.49    9.70
   1  -1   4  100.39    7.70
   1  -1   4  130.79    9.70
  -1  -1  -4   95.19    8.80
   1  -1   4  102.69    6.20
  -1   1  -4  123.19    6.30
  -1   1  -4  113.19    9.10
   1   1   4  105.99    9.40
   1   1   4  118.19   10.70
  -1   1  -4  103.89    5.20
  -1   1  -4  100.09    9.60
   3  -1   4 3744.73  149.99
  -3  -1  -4 3754.92  150.28
   3  -1   4 3643.84  149.69
   3  -1   4 3689.03  149.09
  -3  -1  -4 3791.22  147.99
  -3  -1  -4 3734.13  149.69
   3  -1   4 3697.93  150.08
  -3   1  -4 3777.02  150.08
  -3   1  -4 3718.73  148.99
   3   1   4 3836.32  150.58
  -3   1  -4 3710.73  149.88
   3   1   4 3729.33  147.89
   3   1   4 3728.43  150.38
   5  -1   4  133.19   10.90
  -5  -1  -4  133.19    8.60
   5  -1   4   95.89   10.50
   5  -1   4  128.79   10.90
   5  -1   4  133.89   11.60
  -5  -1  -4  121.89   10.70
  -5   1  -4  138.69   11.60
  -5   1  -4  136.59   10.90
   5   1   4  143.19   12.00
   5   1   4  129.29    8.10
  -5   1  -4  137.89   10.30
   5   1   4  116.99   10.50
  -5   1  -4  139.49   11.60
   7  -1   4  356.76   20.40
  -7  -1  -4  352.46   17.80
   7  -1   4  355.96   20.50
   7  -1   4  359.96   18.00
   7  -1   4  346.37   19.50
   7   1   4  382.06   17.60
  -7   1  -4  362.16   19.70
  -7   1  -4  343.27   19.30
  -7   1  -4  359.16   18.70
   7   1   4  356.86   17.10
   7   1   4  337.37   21.00
   9  -1   4   51.49    9.90
  -9  -1  -4   28.90    7.10
   9  -1   4   41.20    9.00
   9  -1   4   45.70   10.30
   9  -1   4   37.90    6.50
   9   1   4   33.70    5.90
   9   1   4   49.20    6.70
  -9   1  -4   27.40    8.50
   9   1   4   45.70   10.60
 -11  -1  -4   67.89    9.50
  11  -1   4   91.89   13.40
  11  -1   4   58.09   10.00
  11  -1   4   75.69    7.60
  11  -1   4   76.99   11.80
  11   1   4   85.59   13.30
 -11   1  -4   69.29   11.10
  11   1   4   70.49    7.00
  13  -1   4   78.49    7.70
 -13  -1  -4   72.69   11.20
  13  -1   4   73.69   13.70
  13  -1   4   62.79   12.50
  13  -1   4   59.99    9.90
  13   1   4   70.69    7.10
 -13   1  -4   71.09   11.90
  13   1   4   62.59   14.40
  15  -1   4  335.27   24.90
  15  -1   4  292.17   19.40
  15  -1   4  309.17   25.20
 -15  -1  -4  338.07   21.40
  15  -1   4  301.07   16.70
  15   1   4  298.17   15.90
  15   1   4  305.77   25.20
 -15   1  -4  292.17   22.20
  17  -1   4   74.19   12.20
  17  -1   4   95.89   16.10
  17  -1   4   92.79   18.60
 -17  -1  -4  109.59   14.50
  17   1   4  115.29   19.10
 -17   1  -4   81.49   14.80
  17   1   4   76.59   16.20
 -19  -1  -4  325.87   25.10
  19  -1   4  308.27   22.60
  19  -1   4  314.17   26.20
  19  -1   4  330.77   29.80
  19   1   4  327.47   26.20
 -19   1  -4  310.97   26.20
  19   1   4  352.26   30.10
 -21  -1  -4   86.89   17.80
  21  -1   4   86.69   18.60
  21  -1   4  108.29   21.90
 -21   1  -4   77.39   17.20
  21   1   4  102.29   19.80
  21   1   4   76.09   20.80
  23  -1   4   17.70   18.90
  23  -1   4   23.20   19.20
 -23  -1  -4   11.00   15.60
 -23   1  -4    0.70   15.30
  23   1   4   24.50   20.40
  23   1   4    5.00   17.00
  22  -2  -4  260.37   28.40
  22  -2  -4  271.67   26.40
  22   2  -4  335.27   26.60
  22   2  -4  333.37   30.40
 -22   2   4  361.06   30.30
  20  -2  -4   -2.30   17.30
  20  -2  -4   11.40   14.00
  20   2  -4   41.30   18.40
 -20   2   4   30.60   17.20
  20   2  -4    9.40   14.10
  18  -2  -4   33.60   13.90
  18  -2  -4   21.10   16.30
 -18   2   4   37.10   14.80
  18   2  -4   14.90   14.20
  18   2  -4    9.10   15.90
  18   2  -4   29.60   10.00
  16  -2  -4  -13.20   12.90
  16  -2  -4    0.20   12.60
  16   2  -4   -0.40    7.90
 -16   2   4  -13.30   11.80
  16   2  -4   10.90   12.80
  16   2  -4   -7.80   13.30
  14  -2  -4  234.78   20.00
  14  -2  -4  240.28   21.00
 -14   2   4  266.67   21.60
  14   2  -4  227.18   15.70
  14   2  -4  260.27   21.00
  14   2  -4  242.08   21.20
  12  -2  -4  422.96   26.80
  12  -2  -4  441.46   26.60
  12   2  -4  400.96   25.50
  12   2  -4  459.85   27.50
 -12   2   4  430.76   26.90
  12   2  -4  417.36   20.90
  10  -2  -4 2331.27   99.29
 -10  -2   4 2409.26   94.29
  10  -2  -4 2313.17   98.89
  10   2  -4 2282.37   99.19
 -10   2   4 2374.56   98.39
 -10   2   4 2324.07   94.09
  10   2  -4 2426.66   98.19
  10   2  -4 2421.16   95.39
  -8  -2   4  103.99    9.80
   8  -2  -4   78.29   11.90
  -8  -2   4  110.59    8.20
   8  -2  -4   99.79   12.00
   8   2  -4  117.19   11.00
  -8   2   4  104.89   11.50
  -8   2   4  127.29    8.00
   8   2  -4  127.79   13.00
  -6  -2   4  115.09   10.10
   6  -2  -4  131.29   12.30
   6  -2  -4   88.39   11.50
  -6  -2   4  120.29    9.50
  -6   2   4  110.09   10.10
  -6   2   4  144.29    8.90
   6   2  -4  114.79    9.70
   6   2  -4  124.19   12.50
   6   2  -4  116.59    7.20
   4  -2  -4   82.39   10.30
  -4  -2   4   98.19    8.00
  -4  -2   4   94.39    8.30
   4  -2  -4   84.49   10.20
   4  -2  -4   87.19    7.70
   4   2  -4   94.09    6.20
  -4   2   4   88.69    7.50
   4   2  -4   65.29    6.90
   4   2  -4   75.19   10.60
   4   2  -4   80.39    7.10
  -4   2   4   72.39    7.80
   2  -2  -4   55.39    9.10
   2  -2  -4   66.89    9.10
  -2  -2   4   59.29    7.80
  -2  -2   4   60.89    5.50
   2   2  -4   37.10    6.30
   2   2  -4   68.29    5.50
  -2   2   4   54.69    5.90
   2   2  -4   76.79    6.00
  -2   2   4   55.89    7.30
   2   2  -4   49.50    9.30
   0  -2  -4  486.25   25.20
   0  -2   4  473.45   24.30
   0  -2   4  530.25   22.90
   0  -2   4  490.45   24.60
   0   2   4  505.75   21.60
   0   2  -4  489.05   25.90
   0   2  -4  495.05   23.40
   0   2  -4  516.35   22.60
   2  -2   4   41.20    7.40
   2  -2   4   24.30    6.70
   2  -2   4   34.80    4.70
  -2  -2  -4   26.60    8.20
   2  -2   4   26.70    8.30
  -2   2  -4   33.60    7.80
   2   2   4   57.49    9.80
  -2   2  -4   26.00    6.20
  -2   2  -4   47.60    5.40
   4  -2   4  326.07   19.00
   4  -2   4  340.67   15.30
   4  -2   4  325.97   18.90
   4  -2   4  325.47   17.70
  -4  -2  -4  350.66   18.70
  -4   2  -4  298.67   16.30
   4   2   4  317.37   19.70
  -4   2  -4  304.67   19.00
   4   2   4  291.67   14.40
  -4   2  -4  338.67   18.30
   6  -2   4   24.80    6.00
   6  -2   4   31.50    8.70
   6  -2   4   12.40    8.20
   6  -2   4   25.80    5.60
  -6   2  -4   32.70    8.60
  -6   2  -4   25.40    6.80
  -6   2  -4   29.80    7.10
   6   2   4   28.40    4.60
   6   2   4   10.60    9.50
   8  -2   4  495.15   26.00
   8  -2   4  513.15   23.30
   8  -2   4  536.75   27.00
   8  -2   4  469.15   23.40
   8   2   4  493.35   22.70
  -8   2  -4  521.25   23.50
   8   2   4  482.55   28.30
  -8   2  -4  451.35   25.80
  10  -2   4   27.30   10.40
  10  -2   4   20.60   10.10
  10  -2   4    8.70    9.50
 -10  -2  -4   25.70    7.70
  10  -2   4   22.10    5.20
  10  -2   4   18.00    7.50
  10   2   4   17.30    5.20
  10   2   4   39.80   11.60
 -10   2  -4   34.30    6.10
 -10   2  -4   29.70    9.70
 -12  -2  -4  130.89   12.60
  12  -2   4  155.98   16.80
  12  -2   4  137.09   16.10
  12  -2   4  156.18   10.20
  12  -2   4  166.38   13.60
  12  -2   4  151.68   14.70
  12   2   4  164.48   17.30
  12   2   4  142.29    9.40
 -12   2  -4  142.99   15.30
  14  -2   4   59.29   12.20
 -14  -2  -4   39.70   10.90
  14  -2   4   25.90   14.20
  14  -2   4   25.10   10.90
  14  -2   4   42.50   13.20
  14   2   4   55.79   15.30
  14   2   4   31.00    4.30
 -14   2  -4   27.20   11.90
  16  -2   4 1310.37   59.99
  16  -2   4 1344.17   64.19
 -16  -2  -4 1352.86   59.99
  16  -2   4 1310.97   62.49
  16  -2   4 1354.16   60.49
  16   2   4 1333.87   65.39
 -16   2  -4 1294.77   61.59
  18  -2   4   44.10   16.80
  18  -2   4   57.99   17.60
 -18  -2  -4   58.89   14.00
  18  -2   4   63.99   13.50
  18  -2   4   61.19   14.90
 -18   2  -4   61.29   15.40
  18   2   4   50.89   20.00
  20  -2   4  258.77   23.60
  20  -2   4  265.37   22.90
 -20  -2  -4  300.57   24.60
  20  -2   4  272.27   26.10
  20   2   4  299.17   29.60
  20   2   4  236.58   25.50
 -20   2  -4  320.37   25.90
  22  -2   4   24.90   13.60
  22  -2   4   10.10   16.20
 -22  -2  -4   17.50   15.20
  22  -2   4    3.30   16.70
  22   2   4   -2.30   16.90
 -22   2  -4   -3.70   17.00
  22   2   4   16.40   19.60
  21  -3  -4  182.28   26.20
  21  -3  -4  177.78   23.60
 -21   3   4  174.38   22.80
  21   3  -4  193.58   24.30
  21   3  -4  208.48   25.20
  19  -3  -4   -9.10   16.10
  19  -3  -4   11.90   16.30
  19   3  -4   22.60   16.80
 -19   3   4   -2.70   15.00
  19   3  -4    7.00   15.60
  17  -3  -4   20.50   14.20
  17  -3  -4   -2.60   14.90
 -17   3   4    0.10   15.10
  17   3  -4   -6.00   15.10
  17   3  -4   22.70   14.80
  15  -3  -4   56.99   14.90
  15  -3  -4   44.60   15.30
  15   3  -4   47.00   14.80
  15   3  -4   53.29   15.30
  15   3  -4   27.30   12.40
 -15   3   4   54.49   14.80
  13  -3  -4  352.16   25.90
  13  -3  -4  343.57   28.00
  13   3  -4  361.96   26.90
 -13   3   4  355.46   24.80
  13   3  -4  334.27   26.00
  11  -3  -4   35.60   12.80
  11  -3  -4   53.89   14.40
 -11  -3   4   58.19    4.70
 -11   3   4   43.90   11.40
  11   3  -4   55.79   12.00
  11   3  -4   67.79   14.80
   9  -3  -4  831.02   40.70
  -9  -3   4  827.22   34.80
   9  -3  -4  823.32   41.60
   9   3  -4  816.92   35.20
   9   3  -4  819.52   38.90
  -9   3   4  825.72   34.50
  -9   3   4  817.12   39.10
   9   3  -4  812.62   42.30
   7  -3  -4   25.70   10.50
   7  -3  -4    4.90   10.00
  -7  -3   4    8.60    5.60
   7   3  -4   10.00   10.00
  -7   3   4   -1.70    4.60
   7   3  -4   17.60    4.60
  -7   3   4    0.60    8.40
   7   3  -4   -9.70    4.70
   7   3  -4   21.90    7.90
  -5  -3   4  167.78   12.60
   5  -3  -4  188.48   15.40
   5  -3  -4  205.68   15.60
   5   3  -4  149.59   15.20
  -5   3   4  131.39   11.50
  -5   3   4  169.98   12.60
   5   3  -4  133.39   11.90
   5   3  -4  184.98   10.60
   3  -3  -4   -4.70    9.10
   3  -3  -4    0.50    8.20
  -3  -3   4    3.30    7.50
   3   3  -4   -7.40    4.70
   3   3  -4    9.10   10.20
  -3   3   4  -14.40    5.00
   3   3  -4    6.00    4.90
   1  -3  -4  386.16   22.90
  -1  -3   4  404.56   20.30
   1  -3  -4  400.56   22.90
  -1  -3   4  366.16   21.20
   1   3  -4  420.26   19.20
   1   3  -4  372.96   23.10
   1   3  -4  398.86   20.00
  -1   3   4  415.46   19.50
  -1  -3  -4   45.40   10.10
   1  -3   4   43.60    8.30
   1  -3   4   56.69    9.40
   1  -3   4   52.79    7.20
   1   3   4   54.79    6.40
  -1   3  -4   47.70   10.40
   3  -3   4 3099.19  127.19
  -3  -3  -4 3030.90  128.19
   3  -3   4 3155.98  125.79
   3  -3   4 3110.99  127.79
  -3   3  -4 3193.88  127.69
  -3   3  -4 3073.29  125.99
   3   3   4 3142.09  129.09
   5  -3   4   94.39   11.70
   5  -3   4  105.19    8.80
   5  -3   4   86.39   11.80
  -5  -3  -4   88.59   12.50
   5   3   4  107.79   13.50
  -5   3  -4   91.99   12.20
  -5   3  -4   81.09    9.90
   5   3   4   57.59    6.80
   7  -3   4  323.87   18.00
   7  -3   4  293.37   20.80
   7  -3   4  289.17   21.10
  -7   3  -4  315.97   21.10
   7   3   4  330.37   16.70
  -7   3  -4  340.97   18.70
   7   3   4  325.07   22.90
   9  -3   4   28.20    7.70
   9  -3   4    7.00   11.20
   9  -3   4   29.00   11.20
  -9   3  -4   28.40    6.80
  -9   3  -4    0.00   10.10
   9   3   4   16.50    5.50
   9   3   4    7.90   12.00
  11  -3   4   49.99   13.00
  11  -3   4   44.30   12.30
  11  -3   4   48.90    9.50
  11   3   4   61.69   14.80
 -11   3  -4   69.79    7.20
 -11   3  -4   64.99   13.20
  13  -3   4   80.09   11.50
  13  -3   4   81.19   14.20
  13  -3   4   67.89   14.80
  13   3   4   58.79   16.00
 -13   3  -4   80.49   14.70
  15  -3   4  362.76   26.50
  15  -3   4  342.07   27.90
  15  -3   4  351.16   23.90
  15   3   4  360.36   30.00
 -15   3  -4  354.46   27.20
  17  -3   4  192.48   21.70
  17  -3   4  191.78   18.40
  17  -3   4  203.88   20.70
  17   3   4  206.98   24.90
 -17   3  -4  195.78   21.60
  19  -3   4  145.79   21.30
  19  -3   4  175.18   18.80
  19  -3   4  178.58   20.50
 -19   3  -4  152.88   21.50
  19   3   4  217.08   26.70
  21  -3   4   68.39   18.80
  21  -3   4   76.19   17.50
  21  -3   4   76.09   17.60
  21   3   4   47.60   23.60
 -21   3  -4   58.19   18.00
  20  -4  -4   16.90   18.70
  20  -4  -4   23.60   20.80
  20   4  -4   29.60   18.70
 -20   4   4   22.90   17.80
  20   4  -4   -6.70   17.30
  18  -4  -4   15.10   19.00
  18  -4  -4   44.60   17.40
 -18   4   4   16.20   17.80
  18   4  -4   38.10   17.50
  18   4  -4   26.50   18.90
  16  -4  -4   13.20   16.00
  16  -4  -4    8.40   15.20
 -16   4   4   19.80   15.20
  16   4  -4  -33.60   12.90
  16   4  -4   -0.40   15.50
  14  -4  -4  124.89   18.00
  14  -4  -4   69.99   18.30
  14   4  -4   72.19   16.30
  14   4  -4   74.09   17.80
 -14   4   4   80.79   16.10
  12  -4  -4  223.18   22.00
  12  -4  -4  228.78   23.10
  12   4  -4  244.28   23.40
  12   4  -4  243.78   20.40
 -12   4   4  227.48   20.60
  10  -4  -4  716.93   40.40
 -10  -4   4  786.22   33.20
  10  -4  -4  776.12   41.50
  10   4  -4  791.12   38.70
 -10   4   4  754.72   39.70
  10   4  -4  751.42   42.20
   8  -4  -4   92.19   15.10
  -8  -4   4  100.19    9.40
   8  -4  -4   72.79   14.40
   8   4  -4  107.89   17.30
  -8   4   4   87.99   13.40
   8   4  -4   95.79   11.90
   6  -4  -4    4.90   11.70
  -6  -4   4   21.50    8.10
   6  -4  -4   29.90   12.40
   6   4  -4   20.60   13.40
   6   4  -4    9.10    7.90
  -6   4   4    9.20    8.50
   4  -4  -4   10.20   10.70
   4  -4  -4   43.20   11.10
  -4  -4   4   30.10    8.70
   4   4  -4   11.10   11.60
   4   4  -4    3.40    6.70
  -4   4   4   -1.70    7.40
   2  -4  -4   48.30   11.70
  -2  -4   4   38.80    8.30
  -2  -4   4   35.40   10.00
   2  -4  -4   32.90   11.40
   2   4  -4   45.60    7.60
  -2   4   4   39.10    7.80
   2   4  -4   33.40   13.00
   0  -4   4  124.99   13.70
   0  -4  -4  110.49   14.50
   0  -4   4  105.79   11.70
   0  -4   4   92.59   11.30
   0   4  -4  116.39   14.60
   0   4   4  160.58   12.10
   0   4  -4  120.09   10.70
   2  -4   4  113.79   13.90
  -2  -4  -4   93.79   13.80
   2  -4   4   95.69   12.30
   2  -4   4  111.09   11.20
   2   4   4  127.69   10.40
  -2   4  -4   84.39   13.10
   2   4   4   93.09   16.00
   4  -4   4  288.77   20.80
  -4  -4  -4  277.77   23.10
   4  -4   4  302.47   18.00
   4  -4   4  268.07   21.10
  -4   4  -4  273.57   23.40
   4   4   4  310.67   24.70
  -4   4  -4  271.67   20.30
   6  -4   4   22.40   12.10
   6  -4   4  -11.50   10.20
   6  -4   4    9.70    7.80
  -6   4  -4    1.20    8.50
   6   4   4   -4.70   13.50
  -6   4  -4    9.60   10.70
   8  -4   4  170.28   18.00
   8  -4   4  184.88   15.30
   8  -4   4  200.38   18.40
  -8   4  -4  165.48   13.80
  -8   4  -4  201.58   18.20
   8   4   4  165.08   19.20
  10  -4   4    1.20   12.60
  10  -4   4    0.90    8.10
  10  -4   4   -7.90   12.10
 -10   4  -4   11.60    7.60
 -10   4  -4    1.80   12.10
  10   4   4   19.80   14.30
  12  -4   4   25.90   14.40
  12  -4   4   51.49   15.20
  12  -4   4   43.50   10.20
 -12   4  -4   22.90   13.70
  12   4   4   82.59   18.90
  14  -4   4   20.30   15.30
  14  -4   4   18.00   15.30
  14  -4   4   30.90   10.50
  14   4   4   40.10   18.50
 -14   4  -4   12.10   14.10
  16  -4   4  529.85   38.30
  16  -4   4  485.05   30.30
  16  -4   4  531.85   35.10
  16   4   4  473.95   37.10
 -16   4  -4  565.04   35.30
  18  -4   4   27.10   18.40
  18  -4   4   58.59   17.30
  18  -4   4   35.20   13.50
  18   4   4   47.50   23.30
 -18   4  -4   23.90   16.60
  20  -4   4  112.59   21.20
  20  -4   4  132.49   18.10
  20  -4   4  109.99   20.00
  20   4   4  127.79   27.80
 -20   4  -4  132.79   22.10
  17  -5  -4   22.80   18.60
  17  -5  -4  -20.70   19.00
  17   5  -4    4.00   18.20
 -17   5   4   20.60   18.00
  15  -5  -4   11.40   18.70
  15  -5  -4    9.50   16.40
 -15   5   4   29.20   15.80
  15   5  -4   28.30   18.10
  13  -5  -4  139.19   21.10
  13  -5  -4  143.39   21.00
  13   5  -4  122.39   21.20
 -13   5   4  151.48   19.70
  11  -5  -4   25.60   15.40
  11  -5  -4    6.70   15.00
 -11   5   4   22.70   14.50
  11   5  -4   -7.00   14.90
  11   5  -4  -12.30   12.90
   9  -5  -4  376.16   30.30
   9  -5  -4  336.47   28.10
   9   5  -4  349.87   25.20
  -9   5   4  424.06   27.30
   9   5  -4  390.26   31.30
   7  -5  -4   10.30   12.80
  -7  -5   4   -0.10    7.60
   7  -5  -4   14.40   13.40
  -7   5   4   -6.70   10.70
   7   5  -4    3.80   15.10
   7   5  -4  -19.90    8.40
   5  -5  -4   76.19   17.00
   5  -5  -4   75.49   16.70
  -5  -5   4  111.89   13.10
   5   5  -4   90.79   16.90
  -5   5   4   61.89   11.40
   5   5  -4   80.99   11.50
   3  -5  -4   -0.90   12.30
  -3  -5   4   -3.50   11.70
   3  -5  -4    1.20   12.40
   3   5  -4    5.50   13.50
   3   5  -4   -6.70    7.70
  -3   5   4   -2.50    8.20
   1  -5  -4  147.39   18.70
  -1  -5   4  138.69   17.00
  -1  -5   4  143.89   14.30
   1   5  -4  133.39   18.50
  -1   5   4  154.78   13.50
   1   5  -4  182.58   15.50
  -1  -5  -4   39.30   14.00
   1  -5   4   41.50   11.40
   1  -5   4   38.70   11.00
   1  -5   4   51.19   14.80
  -1   5  -4   33.40   13.70
   1   5   4   68.39   10.20
  -1   5  -4   59.19   10.30
   1   5   4   48.30   15.80
   3  -5   4  729.53   37.80
   3  -5   4  706.13   35.20
   3  -5   4  694.23   38.10
  -3  -5  -4  655.13   38.30
  -3   5  -4  744.93   38.40
   3   5   4  719.83   39.50
  -3   5  -4  673.83   38.10
   3   5   4  732.53   34.30
   5  -5   4  -15.80   13.10
   5  -5   4    0.20    8.90
  -5  -5  -4    8.90   13.10
   5  -5   4   -1.90   12.50
   5   5   4   12.70   14.10
  -5   5  -4  -20.60    9.30
  -5   5  -4   -8.10   13.60
   7  -5   4  134.09   18.00
   7  -5   4  128.89   13.90
   7  -5   4  113.59   18.40
  -7   5  -4  120.19   14.40
  -7   5  -4  143.09   18.00
   7   5   4  150.28   20.80
   9  -5   4   33.30   16.30
   9  -5   4   18.30    9.80
   9  -5   4   26.50   15.70
   9   5   4   28.60   15.80
  -9   5  -4   23.50   14.40
  11  -5   4   55.19   11.80
  11  -5   4   28.60   15.30
  11  -5   4   26.50   16.20
 -11   5  -4   18.00   15.20
  11   5   4   45.30   19.20
  13  -5   4   29.40   16.80
  13  -5   4    9.20   16.00
  13  -5   4   18.90   11.10
 -13   5  -4   21.80   16.10
  13   5   4   55.09   20.30
  15  -5   4  111.69   20.70
  15  -5   4  192.88   23.00
  15  -5   4  128.19   16.30
  15   5   4  170.78   24.40
 -15   5  -4  193.38   23.30
  17  -5   4   49.10   18.40
  12  -6  -4   44.30   18.10
  12  -6  -4   83.09   21.60
  12   6  -4   56.99   21.10
 -12   6   4   49.80   18.50
  10  -6  -4  263.07   26.80
  10  -6  -4  351.76   30.20
  10   6  -4  265.17   29.40
 -10   6   4  318.17   26.10
   8  -6  -4   26.30   15.90
   8  -6  -4   35.80   17.20
  -8   6   4   32.60   14.10
   8   6  -4   54.49   18.70
   6  -6  -4    1.70   16.60
  -6  -6   4   16.00   10.70
   6  -6  -4   26.10   16.50
   6   6  -4   16.10   17.00
  -6   6   4  -25.10   11.40
  -4  -6   4    9.50   12.50
   4  -6  -4    4.30   15.60
  -4   6   4  -28.50    9.50
   4   6  -4   29.40   18.10
   2  -6  -4   50.89   16.80
  -2  -6   4   59.29   15.30
  -2   6   4   32.60   11.10
   2   6  -4   61.19   17.40
  -2   6   4   68.39   17.20
   0  -6   4   52.59   15.30
   0  -6  -4   59.69   18.40
   0   6   4   70.79   17.90
   0   6  -4   45.80   16.50
  -2  -6  -4  130.19   20.40
   2  -6   4  131.99   17.70
   2  -6   4  102.69   18.30
   2   6   4  113.69   20.50
  -2   6  -4  127.59   18.90
  -2   6  -4  105.99   18.50
   4  -6   4  249.38   23.30
   4  -6   4  225.38   19.00
   4  -6   4  229.58   22.00
  -4  -6  -4  260.27   25.40
  -4   6  -4  177.68   20.50
  -4   6  -4  226.38   23.00
   4   6   4  270.07   25.50
   6  -6   4   41.40   16.10
   6  -6   4  -17.20   14.80
   6  -6   4    9.50   11.50
  -6   6  -4   11.50   15.30
   6   6   4   12.10   17.90
   8  -6   4   42.00   18.20
   8  -6   4   94.99   20.50
   8  -6   4   88.39   14.00
   8   6   4  109.29   22.20
  -8   6  -4  112.49   20.40
  10  -6   4    2.20   16.80
  10  -6   4  -12.50   10.70
  10  -6   4  -15.90   17.60
 -10   6  -4    6.90   17.80
  10   6   4    6.50   19.10
  12  -6   4   13.20   17.50
  12  -6   4    5.50   17.60
  12   6   4   27.40   19.10
 -24   0   5    6.00   18.10
 -22   0   5   11.40   15.50
  22   0  -5    8.90   12.70
 -20   0   5  -14.50   13.30
  20   0  -5    6.10   11.20
  18   0  -5    4.50    7.20
  18   0  -5    0.40   10.10
 -18   0   5   -1.60   12.80
  16   0  -5    1.50    7.20
  16   0  -5   -3.50    8.90
 -16   0   5   15.10   12.30
  14   0  -5    4.50    7.80
  14   0  -5   -2.60    7.20
 -14   0   5  -10.00    9.60
 -12   0   5    2.00    8.90
  12   0  -5    0.90    7.20
  12   0  -5  -10.30    6.60
 -10   0   5   -8.40    8.20
 -10   0   5    0.20    5.60
  10   0  -5   -0.40    6.00
  10   0  -5    2.50    7.00
  -8   0   5   -0.90    5.90
  -8   0   5   -2.00    7.40
   8   0  -5   -1.90    5.30
  -8   0   5   -1.10    5.00
   8   0  -5    1.60    6.90
   6   0  -5    0.60    6.80
   6   0  -5    3.50    4.90
  -6   0   5    1.90    6.90
  -6   0   5    1.80    4.60
   6   0  -5  -16.10    6.40
  -6   0   5   -0.50    6.30
  -6   0   5  -14.90    6.30
  -4   0   5   -2.00    4.20
  -4   0   5   -6.80    6.00
  -4   0   5    0.50    6.10
   4   0  -5   -1.90    6.40
   4   0  -5   10.60    6.40
   4   0  -5   -0.80    4.30
   2   0  -5   -0.80    7.30
  -2   0   5    1.90    4.40
   2   0  -5   -5.90    5.20
   2   0  -5    2.20    5.30
  -2   0   5    0.40    6.30
   0   0   5   -2.70    6.90
   0   0  -5   -3.00    6.90
   0   0  -5    1.10    4.20
   0   0   5    0.10    5.10
   2   0   5    0.00    5.60
   2   0   5    3.10    6.20
   2   0   5    1.20    4.20
  -2   0  -5    3.70    3.80
  -2   0  -5   -2.30    5.20
  -2   0  -5   -6.30    6.80
   4   0   5    0.20    6.90
  -4   0  -5   -3.30    4.50
   4   0   5   -5.80    6.60
  -4   0  -5    6.30    6.90
   4   0   5   -4.30    6.70
  -4   0  -5   -0.10    5.40
   6   0   5    6.30    8.00
   6   0   5    2.30    5.30
   6   0   5    1.40    6.50
   6   0   5   -1.50    6.50
  -6   0  -5   -2.10    5.40
  -6   0  -5   -9.00    6.10
  -6   0  -5   -2.20    7.40
   8   0   5   -3.60    8.80
  -8   0  -5   -0.30    6.20
   8   0   5    6.80    7.20
   8   0   5   -1.20    5.60
  10   0   5   14.30    7.50
 -10   0  -5    0.50    7.40
  10   0   5   -3.50    9.50
  12   0   5    1.90    7.30
 -12   0  -5    8.40    8.10
  12   0   5   -0.90   10.40
  12   0   5   -1.90   11.60
  14   0   5   -0.60   11.60
 -14   0  -5   -0.20   10.20
  14   0   5   -1.50   12.50
  14   0   5    1.00    7.30
  16   0   5    0.10    7.70
  16   0   5   -6.00   13.00
 -16   0  -5   -9.30   11.10
  16   0   5   -7.20   14.60
  18   0   5    3.00   13.60
 -18   0  -5    2.50   12.80
  18   0   5   10.50   15.30
  18   0   5   -2.60    8.40
  20   0   5  -22.10   15.30
  20   0   5   22.30   18.80
 -20   0  -5    3.30   13.10
  22   0   5   -0.30   19.80
  22   0   5    5.70   16.00
 -22   0  -5    3.60   16.30
  24   0   5   12.90   21.10
  24   0   5   14.20   19.00
 -24   0  -5  -16.80   15.00
  23  -1  -5   12.60   14.80
 -23  -1   5   10.40   16.50
  23   1  -5   22.20   20.00
 -23   1   5    1.90   16.00
 -21  -1   5   -8.00   15.20
  21  -1  -5   11.00   13.40
  21   1  -5   -0.50   10.10
 -21   1   5   16.80   16.80
  21   1  -5    7.00   18.40
 -19  -1   5   21.60   15.70
  19  -1  -5   16.10   12.90
 -19   1   5   22.40   15.50
  19   1  -5   -9.00    9.60
  19   1  -5   35.70   17.10
  19   1  -5   17.30   10.40
  17  -1  -5    1.90   11.50
 -17  -1   5    3.50   12.70
  17  -1  -5    0.90    4.40
 -17   1   5    5.20   12.60
  17   1  -5    6.90   10.50
  17   1  -5   -6.90   13.00
  17   1  -5    4.00    8.60
 -15  -1   5   -3.50   12.20
  15  -1  -5   22.90   10.70
  15  -1  -5    5.90    4.80
 -15   1   5    1.70   11.40
  15   1  -5    7.90    7.40
  15   1  -5    3.10   12.80
  15   1  -5    3.30   10.20
  13  -1  -5    9.50    5.00
 -13  -1   5    3.70    3.80
 -13  -1   5    5.90   10.00
  13  -1  -5    2.50    8.70
 -13   1   5   -3.90    9.90
  13   1  -5  -11.10    8.60
  13   1  -5   12.30   11.40
  13   1  -5    1.80    6.10
  11  -1  -5   -1.60    8.10
  11  -1  -5    3.50    4.90
 -11  -1   5  -11.20    8.70
  11   1  -5   -9.40    7.70
  11   1  -5   -3.20    5.00
  11   1  -5    6.20    9.20
 -11   1   5    6.70    9.30
   9  -1  -5   23.00    6.00
   9  -1  -5   28.00    8.50
  -9  -1   5   28.50    8.80
   9  -1  -5   33.90   10.00
   9   1  -5   26.00    4.50
  -9   1   5   28.90    5.50
   9   1  -5   17.90    8.30
   9   1  -5   23.40    8.50
  -9   1   5   15.50    8.60
   7  -1  -5  106.99   10.50
  -7  -1   5  137.69   10.50
   7  -1  -5   98.39    8.90
   7  -1  -5  140.69   12.30
   7   1  -5  127.39   12.40
   7   1  -5  123.79    6.70
  -7   1   5  102.39   10.50
   7   1  -5   92.69    9.70
  -7   1   5  127.79   10.30
  -7   1   5  130.59   11.80
   5  -1  -5  286.77   15.80
  -5  -1   5  288.27   15.10
   5  -1  -5  277.57   16.10
   5  -1  -5  279.47   17.30
   5  -1  -5  305.07   15.30
  -5   1   5  269.07   15.50
   5   1  -5  283.47   15.10
  -5   1   5  289.17   15.60
  -5   1   5  273.07   16.30
   5   1  -5  260.47   17.80
   3  -1  -5    6.00    6.20
  -3  -1   5    3.10    6.90
   3  -1  -5    3.10    6.60
  -3  -1   5    1.60    3.60
  -3  -1   5    4.90    6.00
   3  -1  -5    0.40    6.90
   3  -1  -5    3.30    4.60
   3   1  -5    4.00    8.40
  -3   1   5   -1.70    6.00
  -3   1   5   -2.20    5.50
  -3   1   5    3.20    5.00
  -1  -1   5   -4.70    6.60
   1  -1  -5    2.10    3.20
   1  -1  -5    3.20    6.30
  -1  -1   5    6.40    3.70
   1  -1  -5    1.80    7.20
  -1  -1   5    3.20    6.90
   1   1  -5    4.40    7.60
  -1   1   5    9.90    6.50
  -1   1   5    7.30    6.90
  -1  -1  -5   15.00    7.40
   1  -1   5    8.60    6.90
   1  -1   5    9.70    3.00
   1  -1   5    5.30    7.40
   1  -1   5    0.40    5.30
  -1  -1  -5   10.90    6.20
  -1   1  -5    5.80    2.70
  -1   1  -5   -2.80    6.90
  -1   1  -5    9.40    6.30
   1   1   5   -2.20    6.40
   1   1   5    8.60    7.80
  -3  -1  -5   19.50    6.80
   3  -1   5   27.40    5.60
   3  -1   5   20.10    6.40
   3  -1   5   13.40    6.50
   3  -1   5    7.70    6.30
  -3   1  -5   23.10    7.70
  -3   1  -5   27.20    4.80
   3   1   5   25.20    7.50
  -3   1  -5   16.00    6.70
   3   1   5   21.60    8.70
  -5  -1  -5    2.00    3.80
   5  -1   5   -5.00    7.50
   5  -1   5    2.30    7.30
   5  -1   5   -3.50    6.50
   5  -1   5   -0.50    5.90
  -5   1  -5   -1.30    6.40
  -5   1  -5    6.60    5.60
   5   1   5    0.50    8.70
  -5   1  -5    1.20    7.10
   5   1   5    0.70    3.30
  -7  -1  -5   88.09    7.50
   7  -1   5  104.89   10.70
   7  -1   5   94.99    8.90
   7  -1   5  100.69   11.00
   7  -1   5   99.39   10.70
  -7   1  -5   96.39    9.60
   7   1   5   91.89   11.60
   7   1   5   85.49    7.00
  -7   1  -5   71.29    8.60
  -7   1  -5   98.89    9.90
   9  -1   5   -5.50    5.80
  -9  -1  -5    6.50    6.40
   9  -1   5    9.30    8.90
   9  -1   5    2.20    8.80
   9  -1   5    2.30    8.10
   9   1   5    0.60    5.80
  -9   1  -5   10.30    7.00
   9   1   5    2.70    5.10
   9   1   5    6.50    9.40
  -9   1  -5   11.50    8.20
  11  -1   5   12.10    6.20
  11  -1   5   11.10    8.30
  11  -1   5   19.40   10.20
 -11  -1  -5    1.90    7.50
  11  -1   5    4.50    9.60
  11   1   5    4.30   11.00
  11   1   5   13.00    6.10
 -11   1  -5   10.50    8.40
  13  -1   5   -5.40   11.00
  13  -1   5   10.70   11.10
 -13  -1  -5    6.80    9.00
  13  -1   5    3.00    8.40
  13   1   5   -2.00   12.70
 -13   1  -5   -3.90    9.30
  13   1   5    8.80    5.90
 -15  -1  -5   11.10   10.30
  15  -1   5   -3.90   12.40
  15  -1   5    8.60    9.00
  15  -1   5   -3.60   14.30
 -15   1  -5   -7.00   10.10
  15   1   5    9.30    6.20
  15   1   5   -1.20   13.60
 -17  -1  -5    3.90   10.90
  17  -1   5   10.20    9.50
  17  -1   5   20.00   15.80
  17  -1   5   17.60   13.60
  17   1   5   -2.20   16.40
  17   1   5   -1.50   13.20
 -17   1  -5    6.50   12.00
  19  -1   5   19.80   16.80
  19  -1   5  -14.90   15.10
 -19  -1  -5   -6.30   12.80
  19  -1   5   21.70   11.10
  19   1   5   40.20   15.20
 -19   1  -5   10.90   13.70
  19   1   5   14.10   17.00
  21  -1   5   44.10   17.20
  21  -1   5   37.30   20.50
 -21  -1  -5   20.30   15.50
  21   1   5   13.10   15.60
  21   1   5    5.90   19.70
 -21   1  -5    5.70   14.70
  23  -1   5   30.90   19.50
 -23  -1  -5    9.80   14.70
  23  -1   5   11.50   17.70
  23   1   5  -15.90   16.00
 -23   1  -5   28.00   16.00
  23   1   5    4.70   21.10
  22  -2  -5    7.40   17.80
  22  -2  -5   -8.10   14.10
  22   2  -5   12.90   15.20
  22   2  -5   28.90   19.00
 -22   2   5    8.00   16.20
  20  -2  -5    2.10   17.80
  20  -2  -5    6.50   15.10
  20   2  -5   22.30   16.60
  20   2  -5   20.80   14.20
 -20   2   5   25.90   15.80
  18  -2  -5   49.00   15.00
  18  -2  -5   29.10   15.70
 -18   2   5   45.20   16.30
  18   2  -5   51.79   16.30
  18   2  -5   45.00   14.10
  16  -2  -5   -8.40   13.00
  16  -2  -5   -2.70   12.70
  16   2  -5  -14.60   12.30
  16   2  -5    7.90   13.30
 -16   2   5    7.40   12.70
  16   2  -5    3.00    7.20
  14  -2  -5   19.80   13.60
  14  -2  -5    0.30   10.50
  14   2  -5    4.00    6.20
  14   2  -5   -2.10   11.60
  14   2  -5    5.70   11.20
 -14   2   5   -8.20   10.70
  12  -2  -5    4.00   10.10
  12  -2  -5    0.40   11.00
 -12  -2   5    0.40    3.00
  12   2  -5    0.90    4.90
 -12   2   5   -8.00   10.70
  12   2  -5    0.60   10.10
  12   2  -5   -9.10   10.80
  10  -2  -5    2.80   10.20
 -10  -2   5    7.40    4.10
  10  -2  -5   10.20   10.30
  10   2  -5    9.20    8.40
 -10   2   5    3.70    3.90
  10   2  -5    3.40    9.80
  10   2  -5    1.20    3.70
 -10   2   5    4.30    9.00
   8  -2  -5  164.38   14.10
  -8  -2   5  161.48   10.50
  -8  -2   5  154.28   12.10
   8  -2  -5  130.99   14.00
  -8   2   5  133.39   12.30
  -8   2   5  157.68   10.20
   8   2  -5  142.69   14.20
   8   2  -5  149.59    7.40
   8   2  -5  144.29    7.50
   8   2  -5  146.89   11.70
  -6  -2   5   26.10    5.50
  -6  -2   5   24.50    6.20
   6  -2  -5   31.50    9.80
   6  -2  -5   28.30   10.10
  -6   2   5   36.20    5.70
   6   2  -5   20.80    9.10
   6   2  -5   26.10    6.20
  -6   2   5   23.60    7.10
   4  -2  -5   20.40    8.90
   4  -2  -5    8.80    4.90
  -4  -2   5   13.80    6.80
  -4  -2   5    8.80    3.90
   4  -2  -5   17.00    8.10
   4   2  -5    6.00    8.40
  -4   2   5   11.90    5.70
  -4   2   5   27.10    6.10
   4   2  -5   14.90    4.50
   4   2  -5   10.20    2.30
  -2  -2   5    1.50    7.50
   2  -2  -5    8.80    4.20
  -2  -2   5    8.70    3.90
   2  -2  -5    7.30    7.50
   2  -2  -5   19.60    7.70
   2   2  -5   23.10    5.80
   2   2  -5   10.60    8.70
  -2   2   5    8.20    6.60
   2   2  -5   18.00    3.60
   2   2  -5    2.30    2.50
   0  -2   5   13.00    5.30
   0  -2  -5   -1.90    7.50
   0  -2   5   22.70    7.90
   0   2  -5   23.10    4.80
   0   2  -5   21.60    8.50
   0   2   5   31.90    3.60
   0   2  -5   23.70    2.90
   0   2  -5   20.30    2.60
   2  -2   5    1.70    3.30
   2  -2   5   11.70    8.10
   2  -2   5    5.50    6.10
  -2  -2  -5   -4.40    7.50
   2   2   5    3.40    2.30
  -2   2  -5    5.00    7.60
   2   2   5    9.00    2.30
   2   2   5    6.80    8.80
   4  -2   5   -8.50    8.20
   4  -2   5  -10.10    5.60
   4  -2   5    3.00    7.50
  -4  -2  -5    5.60    7.80
   4  -2   5    7.90    3.70
  -4   2  -5    3.80    7.30
   4   2   5   15.60    2.70
   4   2   5    9.00    8.80
  -4   2  -5   13.20    5.00
   6  -2   5   78.19   10.70
   6  -2   5   68.19    8.50
   6  -2   5   65.49   10.60
   6  -2   5   71.99    6.30
  -6   2  -5   78.29    8.50
   6   2   5   44.30   11.00
  -6   2  -5   61.69    8.70
  -6   2  -5   83.59   10.20
   6   2   5   85.09    6.60
   8  -2   5    3.90    5.40
   8  -2   5    0.20    8.90
   8  -2   5   -4.70    8.20
   8  -2   5    4.60    9.10
   8  -2   5    6.30    6.00
  -8   2  -5    8.90    6.60
   8   2   5   11.80   10.20
   8   2   5   12.50    4.90
  -8   2  -5   17.10    8.80
 -10  -2  -5    8.10    6.50
  10  -2   5    8.10    6.60
  10  -2   5    5.30   10.50
  10  -2   5   21.00   10.40
  10  -2   5   15.40    5.70
  10  -2   5    0.20   10.10
  10   2   5    4.40    6.20
 -10   2  -5    4.80    9.20
 -10   2  -5    9.60    6.60
  10   2   5    3.60   11.00
  12  -2   5    9.30    7.90
 -12  -2  -5    2.60    7.70
  12  -2   5    5.10   10.00
  12  -2   5    9.20   11.10
  12  -2   5    1.00    5.00
  12  -2   5   11.40   11.50
  12   2   5    6.50    5.50
 -12   2  -5    3.50   10.10
  12   2   5   -3.90   11.90
  14  -2   5   11.80   13.10
  14  -2   5   30.60   11.50
  14  -2   5    6.10   12.30
  14  -2   5    3.60    9.10
 -14  -2  -5    7.70    8.80
  14   2   5   12.70    5.20
 -14   2  -5   -0.60   12.20
  14   2   5   19.30   14.20
  16  -2   5  -13.90   12.40
  16  -2   5   -0.90   13.40
 -16  -2  -5  -16.90    9.80
  16  -2   5   -6.50    9.60
  16  -2   5   23.70   15.30
  16   2   5   14.50   16.10
 -16   2  -5    7.90   12.70
  18  -2   5    3.80   11.90
 -18  -2  -5    2.50   11.90
  18  -2   5    3.00   15.20
  18  -2   5   -2.30   12.10
  18  -2   5   22.20   16.60
  18   2   5   -0.50   16.90
 -18   2  -5  -17.40   12.80
  20  -2   5  -14.30   15.00
 -20  -2  -5   10.80   13.90
  20  -2   5   -0.60   17.00
  20  -2   5   -7.00   12.10
  20  -2   5   -9.10   13.50
  20   2   5  -21.40   15.50
  20   2   5   -6.00   19.60
 -20   2  -5    3.60   14.80
  22  -2   5    1.80   16.60
  22  -2   5   -0.80   15.70
  22  -2   5    5.10   13.50
 -22  -2  -5   17.20   14.70
  22   2   5    7.20   20.00
  22   2   5    3.80   16.10
 -22   2  -5    1.70   17.60
  21  -3  -5   39.60   19.20
  21  -3  -5    6.80   17.80
  21   3  -5   61.39   19.10
  21   3  -5   28.30   17.80
 -21   3   5   21.10   18.20
  19  -3  -5   -0.40   17.70
  19  -3  -5   12.80   16.50
  19   3  -5   35.50   16.70
 -19   3   5   -6.90   15.80
  19   3  -5   14.90   16.10
  17  -3  -5   -4.10   13.70
  17  -3  -5    4.30   16.90
 -17   3   5  -23.60   14.40
  17   3  -5    0.30   15.40
  17   3  -5    5.10   14.00
  15  -3  -5   23.60   14.90
  15  -3  -5    8.20   14.40
 -15   3   5   -6.50   12.20
  15   3  -5    3.90   14.60
  15   3  -5    4.80   12.90
  13  -3  -5    2.60   12.00
  13  -3  -5    8.40   12.90
 -13   3   5   -1.80   11.80
  13   3  -5  -18.80   10.60
  13   3  -5   -4.40   13.50
  11  -3  -5   -8.00   11.50
  11  -3  -5   -0.40   13.00
 -11  -3   5   -3.80    3.50
  11   3  -5   -9.10    9.70
 -11   3   5   -1.60   11.40
  11   3  -5   12.30   12.10
  -9  -3   5  111.69    8.90
   9  -3  -5  135.89   16.10
   9  -3  -5  127.59   16.30
   9   3  -5  110.79   12.10
   9   3  -5  123.69    8.40
  -9   3   5  140.19    9.80
   9   3  -5  146.19   17.10
  -9   3   5  139.19   14.00
   7  -3  -5   96.49   13.80
  -7  -3   5   55.09    7.80
   7  -3  -5   55.79   11.80
  -7  -3   5   62.89    7.50
  -7   3   5   55.49   10.30
   7   3  -5   70.39   13.50
   7   3  -5   61.49    5.50
   7   3  -5   74.79    9.40
  -7   3   5   70.79    7.50
  -5  -3   5  366.16   19.20
   5  -3  -5  356.46   23.70
   5  -3  -5  353.46   22.40
   5   3  -5  351.06   23.20
   5   3  -5  324.57   17.70
  -5   3   5  337.47   19.00
   5   3  -5  352.86   16.40
  -3  -3   5    4.60    7.90
   3  -3  -5   16.20    9.30
   3  -3  -5    4.80    8.80
   3   3  -5    7.50    4.60
  -3   3   5   -4.80    5.50
   3   3  -5   -2.50    9.40
   3   3  -5   -5.80    4.20
  -1  -3   5   51.59    7.40
  -1  -3   5   51.39    9.90
   1  -3  -5   50.99   10.90
   1   3  -5   51.89    6.60
  -1   3   5   57.29    6.40
   1   3  -5   15.60   10.00
   1   3  -5   60.89    5.60
   1  -3   5   11.90    9.20
  -1  -3  -5   -8.30    8.60
   1  -3   5   -7.20    6.80
   1   3   5   10.10    4.40
   1   3   5    5.60    9.60
  -1   3  -5    3.10    9.60
   3  -3   5   42.00   10.20
   3  -3   5   32.10    8.60
  -3  -3  -5   31.10   10.00
   3  -3   5   33.70    6.10
   3   3   5   36.20   12.10
  -3   3  -5   32.70    9.90
  -3   3  -5   35.80    6.30
   5  -3   5   44.60    6.40
  -5  -3  -5   57.69   11.10
   5  -3   5   46.50    9.70
   5  -3   5   29.20   10.50
   5   3   5   21.60    4.80
  -5   3  -5   40.60   10.40
   5   3   5   35.10   11.80
  -5   3  -5   40.40    9.20
  -5   3  -5   17.50    6.60
   7  -3   5   49.00    6.90
   7  -3   5   36.50   11.40
   7  -3   5   35.20   11.00
  -7   3  -5   39.30    8.80
  -7   3  -5   44.70   11.30
   7   3   5   55.89    6.10
   7   3   5   69.49   13.50
   9  -3   5   13.30    6.40
   9  -3   5    3.50   11.00
   9  -3   5    1.90   10.80
   9   3   5    4.60   12.40
   9   3   5   19.00    6.60
  -9   3  -5    7.60    7.20
  -9   3  -5    1.90   10.10
  11  -3   5   54.89    8.70
  11  -3   5   54.49   13.10
  11  -3   5   58.99   14.30
 -11   3  -5   56.09    8.10
  11   3   5   49.00   15.00
 -11   3  -5   43.70   12.50
  13  -3   5   -0.40   12.50
  13  -3   5  -18.20   12.00
  13  -3   5   -0.20    7.90
 -13   3  -5   -5.10   11.40
  13   3   5   11.40   15.60
  15  -3   5    1.00   12.70
  15  -3   5   12.60   14.10
  15  -3   5    7.80    9.10
 -15   3  -5   -1.00   12.60
  15   3   5   -0.60   15.20
  17  -3   5    2.30   10.20
  17  -3   5   -4.60   13.90
  17  -3   5   -1.10   15.80
 -17   3  -5   14.10   14.50
  17   3   5   18.00   19.20
  19  -3   5   54.49   16.30
  19  -3   5   23.00   15.60
  19  -3   5   43.90   13.10
  19   3   5    6.30   21.30
 -19   3  -5   74.79   18.10
  21  -3   5   27.40   14.30
  21  -3   5   15.80   18.40
  21  -3   5    4.60   14.80
  21   3   5   -6.60   22.90
 -21   3  -5   24.10   18.40
  20  -4  -5    7.70   16.90
  20  -4  -5  -21.10   18.10
  18  -4  -5  127.39   21.20
  18  -4  -5  165.58   24.00
  18   4  -5  186.28   21.50
 -18   4   5  158.88   22.60
  18   4  -5  133.59   22.10
  16  -4  -5  -16.70   16.60
  16  -4  -5   18.50   15.90
  16   4  -5  -10.20   16.90
 -16   4   5   -2.90   14.60
  16   4  -5   -1.30   13.80
  14  -4  -5   -0.90   14.90
  14  -4  -5   26.60   14.80
  14   4  -5   -7.20   12.70
  14   4  -5  -17.10   15.40
 -14   4   5   19.10   14.90
  12  -4  -5   -4.50   14.90
  12  -4  -5    6.40   14.90
  12   4  -5   -4.20   14.10
  12   4  -5    2.70   11.50
 -12   4   5    8.80   12.70
 -10  -4   5    7.70    5.30
  10  -4  -5    4.10   12.60
  10  -4  -5   15.90   13.40
 -10   4   5   18.40   12.40
  10   4  -5   16.10   13.90
  10   4  -5    4.20   10.70
   8  -4  -5  105.39   16.00
  -8  -4   5  121.89   10.60
   8  -4  -5  103.39   15.80
  -8   4   5  123.59   13.90
   8   4  -5  116.19   17.50
   8   4  -5  110.09   12.40
  -6  -4   5   77.59   10.40
   6  -4  -5  103.29   14.30
   6  -4  -5   80.29   14.30
   6   4  -5   69.19    9.60
   6   4  -5  104.39   15.90
  -6   4   5   68.99   10.70
   4  -4  -5   12.40   11.00
  -4  -4   5   -7.90    9.10
   4  -4  -5   -3.20   10.40
   4   4  -5  -12.00    5.70
  -4   4   5  -12.30    6.90
   4   4  -5   16.00   11.90
   2  -4  -5    8.10   11.50
  -2  -4   5    4.10    6.70
  -2  -4   5    8.20    9.20
  -2   4   5   16.10    6.70
   2   4  -5   10.80   12.50
   2   4  -5   29.90    6.30
   0  -4   5    1.20    9.70
   0  -4   5   19.50    8.10
   0  -4  -5    4.20   10.70
   0   4  -5   15.00    6.40
   0   4  -5    9.50   11.80
   0   4   5   13.10    6.30
   2  -4   5    5.60    6.90
  -2  -4  -5   -5.30   10.50
   2  -4   5    2.10    9.50
   2  -4   5    9.90   10.70
   2   4   5   21.20    6.40
  -2   4  -5    0.90   10.70
   2   4   5   -8.50   11.70
  -4  -4  -5   49.20   13.70
   4  -4   5   70.59   12.50
   4  -4   5   69.99    8.80
   4  -4   5   69.29   13.10
  -4   4  -5   40.20   11.30
  -4   4  -5   63.19   12.90
   4   4   5   50.99   15.20
   6  -4   5  300.57   23.80
   6  -4   5  306.37   17.70
   6  -4   5  309.77   23.30
  -6  -4  -5  288.27   23.00
   6   4   5  309.47   25.10
  -6   4  -5  286.37   22.70
  -6   4  -5  270.67   21.20
   8  -4   5  223.28   15.80
   8  -4   5  223.98   20.50
   8  -4   5  269.07   21.30
  -8   4  -5  229.18   18.40
   8   4   5  271.57   23.20
  -8   4  -5  187.38   19.30
  10  -4   5   25.90    8.00
  10  -4   5    4.00   12.70
  10  -4   5   27.90   13.60
  10   4   5   59.39   16.30
 -10   4  -5   21.70   12.80
 -10   4  -5   21.00    8.40
  12  -4   5   14.90    8.40
  12  -4   5   18.00   14.00
  12  -4   5   28.50   14.40
  12   4   5   -4.80   17.30
 -12   4  -5   -0.90   12.90
  14  -4   5    8.80   15.10
  14  -4   5   35.40   15.20
  14  -4   5   16.20    9.10
  14   4   5   45.70   19.10
 -14   4  -5   27.10   15.30
  16  -4   5    6.60   15.70
  16  -4   5   20.70   16.60
  16  -4   5   16.10   10.10
 -16   4  -5   15.30   15.10
  16   4   5   32.80   19.30
  18  -4   5   18.30   17.40
  18  -4   5  -10.80   16.40
  18  -4   5    9.40   11.30
  18   4   5   -9.30   19.70
 -18   4  -5  -17.00   15.30
  15  -5  -5    6.40   18.10
  15  -5  -5  -38.00   18.00
 -15   5   5   11.90   15.10
  15   5  -5   21.20   17.70
  13  -5  -5   38.00   17.70
  13  -5  -5  -21.10   14.30
  13   5  -5   16.10   18.60
 -13   5   5   -3.00   13.30
  11  -5  -5   -3.00   15.80
  11  -5  -5    0.90   15.10
 -11   5   5   16.90   14.20
  11   5  -5   -0.40   17.10
   9  -5  -5   91.59   16.90
   9  -5  -5  120.09   19.60
  -9   5   5   85.09   14.70
   9   5  -5   78.39   18.10
   7  -5  -5   -1.00   13.70
   7  -5  -5   -5.50   14.50
  -7  -5   5   16.70    8.40
   7   5  -5   36.50   16.90
  -7   5   5   -8.50   10.30
  -5  -5   5  198.68   16.80
   5  -5  -5  179.98   20.30
   5  -5  -5  195.48   20.80
   5   5  -5  206.88   21.80
  -5   5   5  200.08   16.70
   3  -5  -5  -10.50   11.70
  -3  -5   5    2.90   12.00
  -3   5   5   -8.30    7.90
   3   5  -5    4.00   13.30
   3   5  -5    6.90    7.70
  -1  -5   5   26.40    9.00
   1  -5  -5   31.30   14.00
  -1  -5   5   16.00   12.10
   1   5  -5   16.10   14.20
  -1   5   5   29.10   14.30
  -1   5   5   40.10    8.90
   1   5  -5   40.50    8.20
   1  -5   5    1.90    9.80
  -1  -5  -5  -10.80   13.70
   1  -5   5    5.80   12.40
   1   5   5   15.40    8.10
  -1   5  -5    8.00   13.80
  -1   5  -5   17.00    8.30
   1   5   5   18.30   15.40
   3  -5   5   13.40    8.30
  -3  -5  -5   19.60   13.30
   3  -5   5   -6.50   12.80
   3  -5   5   12.90   12.70
  -3   5  -5   12.40   13.00
   3   5   5   20.20   14.60
  -3   5  -5   11.60   12.40
   3   5   5   23.90    8.20
   5  -5   5   17.90    8.60
   5  -5   5   11.30   13.60
  -5  -5  -5   27.20   13.90
   5  -5   5    7.10   13.60
  -5   5  -5   15.00   13.40
  -5   5  -5   14.30   11.40
   5   5   5   17.80   16.30
   7  -5   5   17.80   15.20
   7  -5   5   35.10   15.30
   7  -5   5   35.50    9.00
  -7   5  -5   30.40   11.30
   7   5   5   28.10   16.30
  -7   5  -5  -10.50   13.30
   9  -5   5    7.90   14.10
   9  -5   5   21.30   15.20
   9  -5   5   22.20    8.70
   9   5   5   11.60   18.00
  -9   5  -5  -17.80   13.60
  11  -5   5   17.10   16.30
  11  -5   5  -11.10   15.90
  11  -5   5   25.30    9.30
  11   5   5   32.90   19.50
 -11   5  -5   19.20   15.10
  13  -5   5   -6.20   16.00
  13  -5   5    8.90   17.20
  13   5   5   19.00   19.50
 -13   5  -5    7.90   15.20
  15  -5   5   -1.30   16.90
  15  -5   5    5.90   17.70
 -15   5  -5  -24.70   15.30
  15   5   5   -8.60   19.30
  10  -6  -5    6.30   18.00
  10  -6  -5   15.30   17.60
 -10   6   5   19.90   14.40
  10   6  -5   37.00   19.30
   8  -6  -5  104.29   19.50
   8  -6  -5   87.09   20.70
   8   6  -5   93.09   21.90
  -8   6   5   78.89   15.30
   6  -6  -5  121.49   21.50
  -6  -6   5   92.49   13.80
   6   6  -5  109.99   21.90
  -4  -6   5   19.30   13.20
   4  -6  -5   -2.80   17.20
   4   6  -5   23.00   17.50
   2  -6  -5   21.30   16.10
  -2  -6   5   47.20   15.50
   2   6  -5   14.20   17.50
  -2   6   5   46.80   18.40
   0  -6   5   34.70   14.60
   0  -6  -5   -0.70   15.80
   0   6  -5   42.70   17.20
   0   6   5   -2.90   15.50
  -2  -6  -5   14.70   15.60
   2  -6   5   12.30   12.90
   2  -6   5   15.40   15.40
  -2   6  -5   -5.40   14.10
   2   6   5   22.20   18.40
  -2   6  -5    7.20   15.10
   4  -6   5  103.79   19.90
  -4  -6  -5   74.89   18.50
   4  -6   5   97.19   17.10
   4  -6   5   76.99   12.80
  -4   6  -5   98.29   18.50
  -4   6  -5   67.39   16.00
   4   6   5   87.79   20.20
   6  -6   5  128.89   14.00
   6  -6   5  101.29   17.80
   6  -6   5  108.49   20.00
   6   6   5  155.68   22.30
  -6   6  -5  101.99   19.20
   8  -6   5  102.39   20.00
   8  -6   5  119.89   20.30
   8   6   5  136.89   22.70
  -8   6  -5  114.19   19.70
  10  -6   5   36.80   17.80
  10  -6   5   49.90   18.10
  10   6   5   61.59   21.90
 -10   6  -5   48.70   18.00
 -24   0   6  -21.20   15.30
 -22   0   6  -16.90   15.10
 -20   0   6    8.00   15.70
  20   0  -6   -2.70   11.00
  18   0  -6  280.97   21.50
 -18   0   6  273.17   24.60
  18   0  -6  315.67   19.80
 -16   0   6  147.39   17.40
  16   0  -6  155.28   13.90
  16   0  -6  149.59   13.10
 -14   0   6 1211.58   58.89
  14   0  -6 1311.87   56.19
  14   0  -6 1363.66   56.89
  12   0  -6    2.40    7.00
 -12   0   6    1.90    9.90
  12   0  -6    8.10    8.10
  10   0  -6   97.99   10.60
 -10   0   6  106.39    9.10
 -10   0   6  108.69   12.00
  10   0  -6  105.19    9.10
  -8   0   6   10.80    8.20
  -8   0   6   15.80    5.30
   8   0  -6    9.50    5.60
   8   0  -6   -8.10    7.00
   6   0  -6  540.95   26.90
  -6   0   6  529.95   23.90
  -6   0   6  543.05   26.70
  -6   0   6  554.94   25.70
   6   0  -6  532.95   24.00
  -6   0   6  545.25   26.50
  -4   0   6  405.26   18.50
   4   0  -6  393.46   20.30
  -4   0   6  395.76   21.50
   4   0  -6  417.96   20.80
   4   0  -6  393.06   22.20
   2   0  -6 9762.22  392.06
  -2   0   6 9791.72  391.76
  -2   0   6 9964.80  393.26
   2   0  -6 9905.01  393.56
   2   0  -6 9999.00  392.16
   0   0   6   63.09    7.10
   0   0  -6   74.79    9.60
   0   0   6   57.19    8.40
   0   0  -6   74.89    6.30
   2   0   6  324.27   19.00
   2   0   6  363.56   17.90
  -2   0  -6  341.07   20.60
  -2   0  -6  358.06   16.00
   4   0   6   12.10    7.20
  -4   0  -6   23.20    8.70
  -4   0  -6    6.50    4.90
   4   0   6   16.20    8.30
   4   0   6   16.80    7.50
  -4   0  -6   17.60    6.30
   6   0   6    9.30    8.10
  -6   0  -6    8.60    6.80
  -6   0  -6   21.30    8.60
  -6   0  -6   23.40    5.90
   6   0   6   20.10    7.70
  -8   0  -6  608.54   28.30
   8   0   6  653.13   29.70
   8   0   6  616.74   30.50
   8   0   6  597.94   28.10
  10   0   6  372.66   20.00
 -10   0  -6  342.27   20.40
  10   0   6  390.86   23.60
  12   0   6  440.46   23.10
 -12   0  -6  398.26   23.00
  12   0   6  439.26   26.90
  14   0   6   43.10   13.70
  14   0   6   45.40   14.50
 -14   0  -6   41.00   10.60
  14   0   6   34.60    9.40
  16   0   6  342.77   26.00
  16   0   6  318.07   19.70
 -16   0  -6  267.97   23.40
  16   0   6  304.07   26.80
 -18   0  -6   23.00   13.40
  18   0   6    7.80   16.80
  18   0   6   24.30   15.70
  18   0   6    0.70    8.80
 -20   0  -6   49.30   14.70
  20   0   6   27.10   18.30
  20   0   6   43.50   17.00
  22   0   6   55.29   22.40
  22   0   6   47.00   19.50
 -22   0  -6   65.89   17.70
  24   0   6  560.34   40.50
  24   0   6  587.04   45.50
 -23  -1   6   -7.60   16.50
  23  -1  -6    7.40   14.50
  23  -1  -6    4.90   18.20
 -23   1   6   34.60   17.60
  21  -1  -6    2.70   13.70
 -21  -1   6   41.80   17.00
  21   1  -6   10.30   10.80
 -21   1   6   19.10   16.10
 -19  -1   6   84.19   16.70
  19  -1  -6   56.89   13.60
  19   1  -6   66.29   13.00
  19   1  -6   58.19   17.90
 -19   1   6   64.99   16.60
 -17  -1   6  708.53   40.70
  17  -1  -6  722.63   37.20
  17  -1  -6  700.73   31.40
 -17   1   6  687.73   40.30
  17   1  -6  721.43   40.10
  17   1  -6  692.73   33.60
  17   1  -6  702.23   37.60
  15  -1  -6  849.22   35.80
  15  -1  -6  819.52   39.90
 -15  -1   6  706.13   41.40
  15   1  -6  807.72   41.30
  15   1  -6  792.92   36.50
  15   1  -6  832.42   40.50
 -15   1   6  863.21   41.80
 -13  -1   6  741.83   39.40
  13  -1  -6  811.02   34.80
 -13  -1   6  765.92   33.60
  13  -1  -6  787.82   37.70
 -13   1   6  755.02   38.90
  13   1  -6  797.22   34.50
  13   1  -6  796.82   39.40
  13   1  -6  796.32   39.00
  11  -1  -6   61.89    7.70
  11  -1  -6   51.09   10.10
  11  -1  -6   38.40   11.30
 -11  -1   6   52.09   11.50
  11   1  -6   53.09   10.60
  11   1  -6   62.39    6.30
  11   1  -6   54.29   10.40
 -11   1   6   64.79    7.40
 -11   1   6   52.99   10.70
   9  -1  -6   59.89    9.60
   9  -1  -6   66.89   11.00
   9  -1  -6   60.39    8.00
  -9   1   6   39.50    9.20
   9   1  -6   48.30    4.80
   9   1  -6   33.70    9.30
   9   1  -6   58.09   10.90
  -9   1   6   62.49    7.30
   7  -1  -6   58.09    8.30
   7  -1  -6   69.49    9.50
  -7  -1   6   70.99    8.20
   7  -1  -6   71.79   10.40
  -7   1   6   62.79    8.90
  -7   1   6   59.49    7.60
   7   1  -6   78.09   10.50
   5  -1  -6  462.75   22.50
   5  -1  -6  497.15   24.30
   5  -1  -6  454.75   23.60
   5  -1  -6  474.55   23.00
  -5  -1   6  480.65   21.60
  -5   1   6  449.76   23.00
   5   1  -6  497.15   26.20
  -5   1   6  493.05   22.60
  -5   1   6  461.45   23.00
   3  -1  -6   -1.60    7.00
  -3  -1   6    1.50    2.10
  -3  -1   6    7.10    3.70
  -3  -1   6    0.40    1.80
   3  -1  -6   -5.20    4.40
  -3  -1   6    0.00    6.70
   3  -1  -6    9.40    6.80
  -3   1   6   14.60    5.10
   3   1  -6   -5.80    8.00
  -3   1   6   -1.50    5.80
  -3   1   6    2.70    6.00
   1  -1  -6  823.62   34.70
  -1  -1   6  772.52   35.10
   1  -1  -6  770.42   35.60
   1  -1  -6  795.22   32.40
  -1   1   6  768.32   34.50
  -1   1   6  780.72   35.20
   1   1  -6  796.72   36.20
  -1  -1  -6  239.38    9.70
   1  -1   6  237.68   11.30
  -1  -1  -6  235.88   14.90
   1  -1   6  215.08   15.60
   1  -1   6  238.68   16.00
   1  -1   6  266.77   13.60
  -1  -1  -6  253.37   17.30
   1   1   6  196.68   15.30
  -1   1  -6  194.98   17.10
   3  -1   6  172.28   13.10
   3  -1   6  170.48   13.00
   3  -1   6  177.08   13.30
  -3  -1  -6  172.88   12.60
   3  -1   6  157.18   10.70
  -3   1  -6  128.39   12.00
  -3   1  -6  153.18    9.90
   3   1   6  160.98   13.60
   5  -1   6   30.50    8.60
   5  -1   6   33.20    8.50
   5  -1   6   39.40    7.40
  -5  -1  -6   29.00    4.00
   5  -1   6   24.50    8.30
  -5   1  -6   31.30    7.40
  -5   1  -6   17.80    8.30
   5   1   6   25.70    9.60
  -5   1  -6   36.60    6.20
   7  -1   6  163.88   13.90
  -7  -1  -6  173.58   11.20
   7  -1   6  165.98   15.00
   7  -1   6  183.38   15.40
   7   1   6  208.38   16.20
   7   1   6  187.08   10.80
  -7   1  -6  190.88   15.20
  -7   1  -6  169.68   13.30
  -7   1  -6  223.58   14.70
   9  -1   6   12.80    9.80
   9  -1   6   24.20    9.00
   9  -1   6   17.00   10.30
  -9  -1  -6   18.50    6.30
  -9   1  -6   20.40    8.10
  -9   1  -6   16.00    7.80
   9   1   6   12.70    7.20
   9   1   6   25.50    5.60
   9   1   6   13.30   11.00
 -11  -1  -6 2384.96   97.39
  11  -1   6 2387.46   98.49
  11  -1   6 2312.17   99.89
  11  -1   6 2341.07   99.89
 -11   1  -6 2365.46   98.59
  11   1   6 2416.56   96.99
  11   1   6 2374.16  100.89
  13  -1   6    7.60    9.30
  13  -1   6  -19.40   10.40
 -13  -1  -6    3.10    8.40
  13  -1   6   -4.00   12.60
  13   1   6   21.00   14.40
 -13   1  -6   -2.90    9.40
  13   1   6   15.50    7.20
 -15  -1  -6  155.78   15.20
  15  -1   6  152.98   17.80
  15  -1   6  129.89   14.10
  15  -1   6  175.58   19.20
  15   1   6  172.58   21.40
  15   1   6  151.38   11.70
 -15   1  -6  145.89   16.10
  17  -1   6   33.70   16.70
 -17  -1  -6   25.40   11.80
  17  -1   6   17.30   13.70
  17  -1   6   37.10   11.40
  17   1   6   13.80    9.90
 -17   1  -6   49.00   13.40
  17   1   6   50.19   16.90
  17   1   6   -8.70   14.60
 -19  -1  -6   10.90   13.30
  19  -1   6    3.20   16.00
  19  -1   6   -5.80   14.70
  19  -1   6    5.60   10.90
  19   1   6   21.40   19.20
  19   1   6   23.20   17.00
 -19   1  -6    7.00   14.80
  21  -1   6   39.70   20.60
 -21  -1  -6   24.00   13.80
  21  -1   6   17.00   17.30
  21   1   6   19.30   20.80
  21   1   6   -5.90   16.70
 -21   1  -6   23.40   15.00
  23  -1   6  183.28   25.90
  23  -1   6  163.38   25.00
 -23  -1  -6  192.68   22.30
  23   1   6  156.48   23.90
  23   1   6  197.48   29.00
 -23   1  -6  184.28   22.20
  22  -2  -6   16.40   16.30
  22  -2  -6   28.60   19.00
  22   2  -6  -15.20   14.40
 -22   2   6    6.90   16.80
  22   2  -6   28.80   18.80
  20  -2  -6    1.70   14.80
  20  -2  -6   -2.70   16.30
 -20   2   6  -12.40   15.00
  20   2  -6    4.80   14.30
  20   2  -6   29.70   17.20
  18  -2  -6  201.08   21.50
  18  -2  -6  261.77   24.80
 -18   2   6  266.87   24.40
  18   2  -6  258.57   22.90
  18   2  -6  254.87   23.20
  16  -2  -6  197.78   21.30
  16  -2  -6  237.08   20.80
  16   2  -6  224.88   20.80
 -16   2   6  233.78   21.00
  16   2  -6  197.18   19.90
  14  -2  -6  780.92   42.40
 -14  -2   6  812.42   33.50
  14  -2  -6  802.52   41.80
  14   2  -6  805.42   35.10
 -14   2   6  813.02   41.40
  14   2  -6  824.72   40.90
  14   2  -6  881.01   42.20
  12  -2  -6   11.90   10.60
 -12  -2   6    0.80    4.00
  12  -2  -6   -9.20   11.20
  12   2  -6    7.20    9.70
  12   2  -6    7.50   11.00
 -12   2   6   10.70   10.50
  12   2  -6    5.30    4.00
 -10  -2   6  129.99    9.60
  10  -2  -6  115.99   15.30
  10  -2  -6  121.59   14.50
 -10   2   6  127.09   12.90
  10   2  -6  114.99    5.90
  10   2  -6  111.49   14.10
  10   2  -6  117.39    5.80
  10   2  -6  110.79   11.80
 -10   2   6  119.69    9.80
  -8  -2   6   22.00    5.90
   8  -2  -6   22.70   10.30
   8  -2  -6    8.90   10.20
  -8  -2   6   17.10    6.30
  -8   2   6   19.70    8.10
   8   2  -6   16.20    6.90
  -8   2   6   11.10    5.40
   8   2  -6    6.40   10.60
  -6  -2   6  313.97   15.40
   6  -2  -6  317.07   21.10
  -6  -2   6  302.67   17.10
   6  -2  -6  291.37   20.40
  -6   2   6  312.27   18.10
  -6   2   6  340.47   17.30
   6   2  -6  317.67   16.00
   6   2  -6  295.97   22.20
   4  -2  -6  513.25   27.20
   4  -2  -6  537.55   28.30
   4  -2  -6  546.05   24.30
  -4  -2   6  559.74   26.10
  -4   2   6  507.25   25.80
   4   2  -6  566.04   22.90
   4   2  -6  530.85   28.60
  -4   2   6  553.64   24.70
  -2  -2   6 3927.31  162.48
   2  -2  -6 3875.41  163.18
   2  -2  -6 4184.68  160.78
  -2  -2   6 4085.19  160.38
  -2   2   6 4108.59  160.78
   2   2  -6 4001.70  164.18
   0  -2  -6   -1.60    7.40
   0  -2   6   13.60    5.30
   0  -2   6    8.10    7.90
   0   2  -6    4.70    8.60
   2  -2   6  201.28   16.50
  -2  -2  -6  218.68   16.10
   2  -2   6  231.38   14.70
   2   2   6  238.78   17.80
  -2   2  -6  222.78   17.90
  -2   2  -6  246.78   11.10
  -2   2  -6  233.88   10.80
   4  -2   6   44.80    9.60
   4  -2   6   36.60    8.70
   4  -2   6   40.10    3.40
  -4  -2  -6   36.70    9.00
   4   2   6   35.70   10.80
  -4   2  -6   55.39    5.90
  -4   2  -6   30.20    9.00
   6  -2   6   23.40    4.00
   6  -2   6   35.00    8.40
   6  -2   6   28.00    9.30
  -6   2  -6   24.40    9.00
   6   2   6   14.50   10.90
   6   2   6   34.70    3.70
  -6   2  -6   36.30    6.80
  -6   2  -6   24.60    8.20
   8  -2   6  331.17   22.60
   8  -2   6  354.06   21.50
   8  -2   6  342.87   16.50
   8  -2   6  380.16   20.70
   8   2   6  313.97   22.70
  -8   2  -6  328.87   20.80
   8   2   6  324.97   16.00
  -8   2  -6  333.27   19.60
  10  -2   6  196.78   16.90
  10  -2   6  185.18   17.50
  10  -2   6  190.38   12.90
  10  -2   6  172.28   16.00
 -10  -2  -6  220.18   13.50
  10   2   6  185.68   12.10
  10   2   6  142.79   17.60
 -10   2  -6  200.58   17.00
 -10   2  -6  211.58   15.60
  12  -2   6  180.48   13.00
  12  -2   6  181.68   17.80
 -12  -2  -6  156.58   12.70
  12  -2   6  166.08   17.50
  12  -2   6  193.78   16.90
  12   2   6  157.18   12.70
 -12   2  -6  180.48   16.60
  12   2   6  184.08   20.00
  14  -2   6   58.69   14.00
  14  -2   6   62.49   14.80
 -14  -2  -6   70.09   10.10
  14  -2   6   62.99   10.10
  14  -2   6   68.69   15.80
  14   2   6   71.49   17.80
  14   2   6   49.50    7.50
 -14   2  -6   58.09   13.20
  16  -2   6  244.38   24.30
 -16  -2  -6  241.88   19.20
  16  -2   6  223.98   18.50
  16  -2   6  247.38   24.00
  16  -2   6  229.78   20.00
 -16   2  -6  263.57   22.00
  16   2   6  245.38   25.20
  18  -2   6    1.90   13.20
  18  -2   6   16.80   17.30
  18  -2   6    5.40   10.80
 -18  -2  -6    6.20   10.70
  18  -2   6    6.70   15.20
 -18   2  -6    7.30   14.40
  18   2   6   -0.60   17.40
  20  -2   6   40.60   18.30
  20  -2   6   43.10   13.60
  20  -2   6   34.00   17.50
  20  -2   6    9.40   14.40
 -20  -2  -6   11.30   13.30
 -20   2  -6   42.30   16.30
  20   2   6    3.80   20.80
  20   2   6  -31.00   16.90
  22  -2   6   35.70   15.50
  22  -2   6   42.00   18.60
 -22  -2  -6   27.50   15.10
  22  -2   6   65.49   16.30
  22   2   6   50.19   22.00
  22   2   6   38.20   19.30
 -22   2  -6   57.89   19.50
  21  -3  -6    6.50   17.30
  21  -3  -6    4.40   18.60
  21   3  -6   18.30   16.90
 -21   3   6  -14.00   16.30
  21   3  -6   33.80   17.20
  19  -3  -6   70.99   20.80
  19  -3  -6   58.59   17.20
 -19   3   6   68.29   19.30
  19   3  -6  108.69   19.00
  19   3  -6   42.50   16.90
  17  -3  -6  336.17   30.30
  17  -3  -6  387.36   31.70
 -17   3   6  412.56   31.00
  17   3  -6  395.46   28.60
  17   3  -6  350.56   29.50
  15  -3  -6  657.63   38.90
  15  -3  -6  677.33   40.10
 -15   3   6  689.23   38.10
  15   3  -6  701.53   37.00
  15   3  -6  712.93   41.60
  13  -3  -6  426.56   30.10
  13  -3  -6  447.06   29.80
  13   3  -6  394.36   30.10
 -13   3   6  485.65   28.50
  13   3  -6  450.25   26.60
  11  -3  -6   52.19   13.60
 -11  -3   6   55.09    6.20
  11  -3  -6   55.79   14.50
  11   3  -6   63.29   14.30
 -11   3   6   47.70   12.10
  11   3  -6   65.59   11.30
   9  -3  -6   31.80   12.20
   9  -3  -6    9.30   11.00
  -9  -3   6   13.90    5.90
   9   3  -6   14.10    8.30
  -9   3   6   16.70    9.90
   9   3  -6   17.30   11.90
   7  -3  -6   65.29   12.90
  -7  -3   6   74.59    9.00
   7  -3  -6   77.19   13.40
   7   3  -6   97.99    9.40
  -7   3   6   95.99    9.80
  -7   3   6   97.19   11.20
   7   3  -6   83.29    5.20
   7   3  -6   86.09   14.50
   5  -3  -6  398.16   25.00
  -5  -3   6  419.86   22.40
   5  -3  -6  433.76   25.20
   5   3  -6  410.86   18.20
   5   3  -6  427.86   19.80
  -5   3   6  411.26   21.50
   5   3  -6  414.26   27.50
  -3  -3   6   84.89   11.30
   3  -3  -6  100.29   12.60
  -3  -3   6  108.69    8.30
   3  -3  -6   98.29   12.30
  -3   3   6   76.09    8.10
   3   3  -6  100.49   14.50
   3   3  -6   95.39    6.60
   3   3  -6  107.79    8.30
  -1  -3   6 1147.39   51.79
  -1  -3   6 1180.28   49.70
   1  -3  -6 1110.89   52.69
   1   3  -6 1175.68   49.50
   1   3  -6 1205.68   48.00
  -1   3   6 1255.87   49.10
   1   3  -6 1184.48   54.39
  -1  -3  -6   75.09   12.20
   1  -3   6   97.29    9.60
   1  -3   6   87.69   11.70
  -1   3  -6  101.79   13.10
   1   3   6   93.39    7.30
  -1   3  -6   91.99    7.40
   1   3   6   89.69   13.20
  -3  -3  -6  170.88   16.10
   3  -3   6  181.08   15.50
   3  -3   6  163.68   10.30
   3  -3   6  156.98   13.10
  -3   3  -6  179.28   15.50
   3   3   6  136.09   16.00
   3   3   6  171.08    9.10
   3   3   6  172.18    9.00
   5  -3   6    9.50    4.50
  -5  -3  -6   10.10    9.90
   5  -3   6   -0.60    9.10
   5  -3   6   -2.00    9.70
  -5   3  -6    6.30    9.60
   5   3   6    4.10    3.20
  -5   3  -6   13.70    9.20
  -5   3  -6   -7.30    5.70
   5   3   6  -11.00   11.60
   7  -3   6  184.78   16.90
   7  -3   6  169.98   15.90
   7  -3   6  196.98   11.60
  -7   3  -6  181.58   17.00
   7   3   6  181.58   18.70
  -7   3  -6  202.18   16.90
   7   3   6  182.68   10.70
   9  -3   6    6.50   10.90
   9  -3   6    7.10    5.60
   9  -3   6   10.40    9.30
   9   3   6    5.00   12.70
  -9   3  -6   21.80    8.20
  -9   3  -6   20.30   11.40
  11  -3   6 1748.63   78.99
  11  -3   6 1818.92   74.09
  11  -3   6 1815.22   78.39
  11   3   6 1718.43   79.69
 -11   3  -6 1729.23   78.09
 -11   3  -6 1818.22   74.59
  13  -3   6   10.90   12.90
  13  -3   6    4.30    7.40
  13  -3   6    9.40   12.90
  13   3   6    3.80   15.90
 -13   3  -6   -1.00   12.00
  15  -3   6  143.69   19.10
  15  -3   6  149.69   18.70
  15  -3   6  155.48   13.50
 -15   3  -6  162.78   19.20
  15   3   6  144.49   21.70
  17  -3   6   25.30   15.20
  17  -3   6    7.00    9.20
  17  -3   6    3.70   15.20
  17   3   6    8.00   19.60
 -17   3  -6   24.70   14.90
  19  -3   6   -3.10   15.00
  19  -3   6    8.80   16.10
  19  -3   6   -6.80   10.40
 -19   3  -6   26.60   16.50
  19   3   6   -6.80   21.70
  21  -3   6   29.70   18.10
  21  -3   6   18.40   16.00
  21   3   6   16.20   23.60
 -21   3  -6   -6.10   17.40
  18  -4  -6  115.09   22.20
  18  -4  -6  104.29   21.20
 -18   4   6  108.39   19.40
  18   4  -6  128.09   22.60
  16  -4  -6   82.99   19.30
  16  -4  -6   59.59   18.40
  16   4  -6   81.59   19.00
 -16   4   6  114.09   18.00
  14  -4  -6  421.26   32.20
  14  -4  -6  448.66   35.00
  14   4  -6  450.45   29.40
  14   4  -6  461.95   36.20
 -14   4   6  420.86   29.90
  12  -4  -6   30.70   15.60
  12  -4  -6    6.60   15.00
  12   4  -6    6.30   11.20
 -12   4   6   44.30   14.10
  12   4  -6   36.90   15.60
 -10  -4   6   42.10    7.20
  10  -4  -6   26.10   15.80
  10  -4  -6   49.10   15.60
  10   4  -6   60.89   11.60
  10   4  -6   50.59   15.20
 -10   4   6   58.09   12.30
   8  -4  -6   10.00   12.60
  -8  -4   6   -3.20    6.90
   8  -4  -6   -7.00   12.00
   8   4  -6   10.60   13.20
   8   4  -6   11.00    8.60
  -8   4   6    0.30    9.90
   6  -4  -6  105.39   16.00
   6  -4  -6   99.19   15.10
  -6  -4   6  105.39   11.30
   6   4  -6   98.89   16.00
   6   4  -6   94.29   10.00
  -6   4   6   92.29   11.50
   4  -4  -6  225.38   18.90
   4  -4  -6  220.18   18.90
  -4  -4   6  219.18   16.80
  -4   4   6  169.48   14.70
   4   4  -6  216.28   20.40
   4   4  -6  181.88   12.50
  -2  -4   6 1209.98   54.09
  -2  -4   6 1259.07   51.79
   2  -4  -6 1131.09   55.49
   2   4  -6 1229.98   57.19
  -2   4   6 1208.58   51.49
   2   4  -6 1210.68   50.39
   0  -4  -6   10.50   11.70
   0  -4   6   19.30    8.00
   0  -4   6   26.90   11.00
   0   4   6   40.10    6.50
   0   4  -6   33.80   12.20
   0   4  -6   27.30    5.80
   0   4   6   42.20   13.10
   2  -4   6   74.19   13.10
   2  -4   6   83.39   11.40
  -2  -4  -6   49.40   12.80
  -2   4  -6   44.70   12.60
   2   4   6   62.99    7.10
   2   4   6   62.09   14.80
   4  -4   6   19.80    6.30
   4  -4   6   44.60   12.30
  -4  -4  -6   10.50   11.40
   4  -4   6   16.80   11.00
   4   4   6   21.30    5.80
   4   4   6   27.80   14.30
  -4   4  -6    2.90   11.40
  -4   4  -6   20.80   11.00
  -6  -4  -6   13.60   11.70
   6  -4   6   33.10   12.90
   6  -4   6   10.10    6.00
   6  -4   6   16.60   11.90
  -6   4  -6   15.50   10.30
   6   4   6   21.40   14.20
  -6   4  -6   31.60   12.70
   8  -4   6   77.89   15.40
   8  -4   6   87.89   14.90
   8  -4   6   85.29    9.10
  -8   4  -6   91.39   12.50
   8   4   6   78.29   17.60
  -8   4  -6   70.09   14.70
  10  -4   6  141.79   18.30
  10  -4   6  181.48   19.20
  10  -4   6  165.68   13.30
 -10   4  -6  181.68   14.90
  10   4   6  156.18   20.90
 -10   4  -6  197.78   19.90
  12  -4   6  119.39   11.50
  12  -4   6   89.09   17.80
  12  -4   6  106.29   18.60
  12   4   6  137.39   21.90
 -12   4  -6  113.99   17.80
  14  -4   6   29.50   15.60
  14  -4   6   37.90    8.90
  14  -4   6   40.60   17.70
  14   4   6   18.70   19.60
 -14   4  -6   25.80   15.40
  16  -4   6   73.69   18.30
  16  -4   6   91.59   20.30
 -16   4  -6   95.69   18.90
  16   4   6  122.39   22.70
  18  -4   6    6.20   18.70
  18  -4   6    8.20   18.00
 -18   4  -6   13.30   16.70
  18   4   6  -44.20   18.60
  15  -5  -6  124.79   23.80
  15  -5  -6  113.39   20.70
 -15   5   6  128.39   19.50
  15   5  -6  154.08   24.90
  13  -5  -6  105.69   20.10
  13  -5  -6  173.18   22.80
  13   5  -6  112.09   21.60
 -13   5   6  144.69   19.60
  11  -5  -6   16.50   16.00
  11  -5  -6   16.80   15.50
  11   5  -6   -5.40   15.80
 -11   5   6   29.10   13.80
   9  -5  -6    1.30   13.40
   9  -5  -6    1.50   16.10
   9   5  -6    0.00   16.90
  -9   5   6   11.80   12.60
  -7  -5   6   36.90    9.90
   7  -5  -6   38.50   15.80
   7  -5  -6   39.30   16.60
   7   5  -6   37.30   17.20
  -7   5   6   41.40   11.60
  -5  -5   6  182.48   16.60
   5  -5  -6  187.48   20.40
   5   5  -6  177.58   21.10
  -5   5   6  135.79   14.20
  -3  -5   6   42.30   13.70
   3  -5  -6   33.00   14.00
   3   5  -6   27.90   14.80
  -3   5   6   16.30    8.60
  -1  -5   6  449.06   28.50
  -1  -5   6  461.75   24.90
   1  -5  -6  373.26   29.90
   1   5  -6  510.35   32.30
  -1   5   6  449.76   32.60
  -1   5   6  478.25   24.40
   1  -5   6    2.10    9.00
  -1  -5  -6   13.00   13.70
   1  -5   6   33.60   13.40
   1   5   6   25.80   15.10
  -1   5  -6   10.90   14.20
   3  -5   6  134.99   17.40
  -3  -5  -6  128.89   18.10
   3  -5   6  101.09   14.90
  -3   5  -6  104.79   16.80
   3   5   6  105.49   18.50
  -3   5  -6   96.89   17.90
   5  -5   6   11.20   13.00
   5  -5   6    5.50    7.00
   5  -5   6    2.40   13.40
  -5  -5  -6   40.40   16.10
  -5   5  -6   17.70   12.20
  -5   5  -6  -12.00   13.00
   5   5   6    0.70   16.30
   7  -5   6   95.99   10.60
   7  -5   6   85.49   16.90
   7  -5   6   62.99   16.40
   7   5   6   95.39   20.10
  -7   5  -6   91.99   14.50
  -7   5  -6   92.89   17.10
   9  -5   6   23.50   15.50
   9  -5   6   23.40   16.20
   9   5   6   17.90   17.20
  -9   5  -6   37.00   15.40
  11  -5   6  527.05   33.90
  11  -5   6  384.66   33.00
  11   5   6  475.75   37.50
 -11   5  -6  470.25   33.60
  13  -5   6    4.60   15.90
  13  -5   6   29.60   17.10
 -13   5  -6   -3.70   15.20
  13   5   6  -15.00   19.50
  15  -5   6   91.39   20.50
  15  -5   6  106.49   20.10
  15   5   6   86.79   22.60
 -15   5  -6   51.49   18.70
  10  -6  -6   33.70   19.10
  10  -6  -6   26.10   18.20
  10   6  -6   14.20   18.60
   8  -6  -6   -2.20   17.70
   8  -6  -6  -10.50   18.10
   8   6  -6   -4.20   16.60
  -6  -6   6   71.19   13.20
   6  -6  -6  105.59   19.90
   6   6  -6   58.49   19.30
  -4  -6   6   97.79   16.40
   4  -6  -6   77.19   19.20
   4   6  -6   86.49   21.30
  -2  -6   6  407.16   28.90
   2  -6  -6  375.46   31.30
   2   6  -6  390.66   32.90
  -2   6   6  410.46   32.50
   0  -6  -6   -4.70   15.70
   0  -6   6   18.00   14.80
   0   6   6   25.30   17.10
   0   6  -6    7.30   15.30
   2  -6   6   20.90   16.20
  -2  -6  -6   45.80   17.20
   2  -6   6   41.40   12.30
   2   6   6   39.40   19.20
  -2   6  -6   34.50   15.90
  -2   6  -6   34.00   16.30
   4  -6   6    1.10   15.70
   4  -6   6    6.20   13.80
  -4  -6  -6   32.10   17.20
  -4   6  -6    3.90   14.10
  -4   6  -6   34.10   16.60
   4   6   6   18.30   17.30
   6  -6   6   21.90   16.60
   6  -6   6   37.40   15.90
   6   6   6   22.10   19.00
  -6   6  -6   45.40   17.20
   8  -6   6   57.39   17.10
   8  -6   6   16.90   18.10
   8   6   6   14.70   20.30
  -8   6  -6   28.40   17.00
  10  -6   6  144.69   21.70
  10  -6   6  150.88   23.20
  10   6   6  132.89   24.00
 -10   6  -6  114.09   20.90
 -22   0   7  -25.30   15.00
 -20   0   7   -8.20   14.50
  20   0  -7   12.00   11.40
  18   0  -7   -9.60    7.40
 -18   0   7   11.30   13.90
  18   0  -7   19.10   10.20
  16   0  -7    6.30    8.90
 -16   0   7    4.00   12.30
  16   0  -7    1.60    8.10
  14   0  -7   13.00    8.50
 -14   0   7   19.30   11.80
  14   0  -7    0.10    7.80
 -12   0   7    3.90   10.90
  12   0  -7   -8.00    6.60
  12   0  -7   -3.10    8.20
  10   0  -7    0.70    8.10
  10   0  -7    2.50    6.20
 -10   0   7    3.50    5.40
 -10   0   7   -7.40    8.60
   8   0  -7   -1.90    7.40
  -8   0   7    2.20    4.90
   8   0  -7   -3.80    5.20
  -8   0   7    2.80    7.80
  -6   0   7   -2.10    4.50
  -6   0   7   -4.30    7.50
  -6   0   7    2.10    6.60
   6   0  -7    0.00    7.30
   4   0  -7   -2.50    7.50
   4   0  -7    7.10    6.40
   4   0  -7   -1.00    6.90
  -4   0   7    1.90    4.60
   2   0  -7    5.90    5.80
   2   0  -7   -0.20    5.40
  -2   0   7    4.00    4.90
   2   0  -7    6.00    8.00
   0   0  -7    8.90    8.30
   0   0  -7   -0.70    4.70
   0   0   7   -2.10    5.80
  -2   0  -7   -2.90    7.80
  -2   0  -7    0.40    4.20
   2   0   7    1.90    6.30
  -4   0  -7  -10.80    8.30
   4   0   7   -0.50    7.40
   4   0   7    1.30    6.90
  -4   0  -7   -0.90    4.70
  -4   0  -7   -1.80    6.00
   6   0   7    5.60    8.30
   6   0   7   -0.50    7.80
  -6   0  -7   -6.70    8.20
  -6   0  -7   -6.90    5.20
   8   0   7    3.80    7.90
  -8   0  -7   -2.40    6.30
   8   0   7   -6.70    8.60
  10   0   7   14.30   10.70
  10   0   7   -1.50    7.80
 -10   0  -7    1.10    7.50
  12   0   7   -2.70   12.30
  12   0   7   -2.00    8.70
 -12   0  -7    7.70    8.00
  14   0   7  -13.00    8.90
 -14   0  -7    1.50   10.20
  14   0   7   12.40   13.00
  14   0   7    9.30   13.30
  16   0   7    3.00   14.70
  16   0   7    3.60    9.20
  16   0   7  -10.40   12.90
 -16   0  -7    1.40   10.50
  18   0   7   -1.20   17.30
  18   0   7    3.10    9.70
  18   0   7   -7.50   14.90
 -18   0  -7   10.90   13.10
  20   0   7    6.60   16.00
  20   0   7   -1.30   17.10
 -20   0  -7    7.30   14.20
  22   0   7    5.10   20.90
  22   0   7  -11.50   17.30
 -22   0  -7    3.20   14.30
  23  -1  -7   -0.70   19.80
 -23  -1   7   -2.80   17.10
  23  -1  -7   15.20   22.10
 -23   1   7   35.50   17.50
  21  -1  -7   -6.80   12.50
 -21  -1   7   -0.20   15.90
  21  -1  -7   42.50   19.60
 -21   1   7   15.30   17.20
  21   1  -7   17.00   11.60
  19  -1  -7   -0.20   11.50
  19  -1  -7    8.60   15.80
 -19  -1   7   15.80   15.10
  19   1  -7  -15.80   10.40
 -19   1   7   12.60   14.50
  17  -1  -7   18.30   11.70
  17  -1  -7    4.30   13.90
 -17  -1   7   -5.80   13.30
  17  -1  -7   -1.10    5.60
  17   1  -7   17.10    8.50
 -17   1   7   10.00   13.90
  17   1  -7    7.00   11.50
  15  -1  -7   -0.60   12.20
  15  -1  -7    2.00    6.00
  15  -1  -7    5.10   10.10
 -15  -1   7    9.70   13.30
  15   1  -7   12.00   10.70
 -15   1   7    8.80   13.20
  15   1  -7    4.80    6.70
 -13  -1   7   17.50   11.60
  13  -1  -7    2.60   11.30
  13  -1  -7   -2.10    9.20
  13  -1  -7   -2.20    6.20
  13   1  -7   -1.10   10.10
  13   1  -7    6.30    5.40
 -13   1   7    9.80   11.20
  11  -1  -7   33.80    9.60
  11  -1  -7   25.50    7.40
  11  -1  -7   44.70   11.60
 -11   1   7   23.30   10.30
  11   1  -7   29.30   10.90
  11   1  -7   31.20    5.00
   9  -1  -7    9.50   10.60
   9  -1  -7    0.60    7.00
   9  -1  -7    8.40    8.30
  -9   1   7    1.70    9.20
   9   1  -7    3.20    8.80
  -9   1   7   -3.10    6.50
   9   1  -7    6.50    3.10
   7  -1  -7    3.20    7.00
  -7  -1   7   -2.20    6.10
   7  -1  -7    8.20    9.00
   7  -1  -7    4.90    7.50
  -7   1   7   10.30    7.30
   7   1  -7    0.90    9.40
  -7   1   7   -5.80    7.70
   5  -1  -7   13.80    7.10
   5  -1  -7   14.30    5.90
  -5  -1   7   14.10    5.30
   5  -1  -7   10.00    8.10
   5  -1  -7    9.50    7.50
   5   1  -7    5.60    8.80
  -5   1   7   18.60    6.60
  -3  -1   7    3.30    2.70
   3  -1  -7    6.10    7.90
  -3  -1   7    3.10    3.70
   3  -1  -7    3.90    4.70
  -3  -1   7    5.10    7.40
   3  -1  -7   13.20    7.90
  -3   1   7   10.10    5.10
  -3   1   7   -0.30    7.20
   3   1  -7   -7.20    8.10
   1  -1  -7   44.30    8.00
  -1  -1   7   18.00    8.20
   1  -1  -7   28.50    8.50
   1  -1  -7   29.40    4.20
  -1  -1   7   25.60    3.20
   1   1  -7   27.30    8.90
  -1  -1  -7  107.79    9.80
   1  -1   7   96.29    7.40
  -1  -1  -7   99.59   11.60
  -1  -1  -7   97.99    5.40
   1  -1   7   99.19   10.90
  -1   1  -7   76.79   10.80
   1   1   7  105.89   11.50
  -3  -1  -7  266.57   11.40
   3  -1   7  295.27   17.90
  -3  -1  -7  274.77   16.20
   3  -1   7  291.47   14.80
  -3   1  -7  255.17   13.60
  -3   1  -7  285.67   18.10
   3   1   7  286.37   18.50
   5  -1   7    4.60    8.60
  -5  -1  -7    3.50    3.30
   5  -1   7    2.40    6.80
   5  -1   7    1.40    1.90
  -5  -1  -7    8.20    7.00
   5  -1   7   10.30    7.90
  -5   1  -7    3.90    5.30
  -5   1  -7    3.50    8.10
  -5   1  -7   -3.70    6.60
   5   1   7   -4.20    8.20
   7  -1   7   -0.40    8.60
   7  -1   7   -7.80    8.00
  -7  -1  -7    4.90    4.50
   7  -1   7   12.00    9.00
   7   1   7    2.50    9.90
  -7   1  -7    0.20    8.20
  -7   1  -7  -11.60    6.40
   7   1   7   -2.50    4.00
   9  -1   7    9.70    9.70
  -9  -1  -7    7.10    5.70
   9  -1   7    9.40    9.50
   9  -1   7   -1.40    8.60
  -9   1  -7    1.80    8.50
   9   1   7    9.40    7.90
   9   1   7    7.20   11.30
  -9   1  -7   19.40    8.90
   9   1   7    0.20    4.90
 -11  -1  -7    3.80    6.90
  11  -1   7    0.70   10.50
  11  -1   7   -0.80   10.40
  11  -1   7    1.20   10.00
  11   1   7    0.10    7.60
 -11   1  -7    8.10    9.60
  11   1   7    1.60   11.30
 -13  -1  -7    0.50    8.00
  13  -1   7    6.90   12.40
  13  -1   7    6.50    9.80
  13  -1   7   17.20   12.20
 -13   1  -7   12.30   11.10
  13   1   7   14.70    8.00
  13   1   7    9.90   13.50
  15  -1   7   27.90   10.60
  15  -1   7   27.30   13.40
  15  -1   7    7.00   15.10
 -15  -1  -7   43.20   10.60
  15   1   7   35.20   17.20
  15   1   7   41.00    8.70
 -15   1  -7   27.60   13.20
 -17  -1  -7    7.10   11.20
  17  -1   7   -0.40   11.20
  17  -1   7  -10.60   14.30
  17  -1   7   18.60   14.10
 -17   1  -7    7.80   11.90
  17   1   7   -3.70   15.80
  17   1   7   13.90    8.90
  19  -1   7   14.10   17.20
  19  -1   7   16.60   11.80
 -19  -1  -7   10.60   12.40
  19  -1   7   -7.80   14.60
 -19   1  -7   -8.80   13.90
  19   1   7  -10.60   17.00
  19   1   7    2.10   19.70
 -21  -1  -7    5.80   14.30
  21  -1   7  -17.50   17.00
  21  -1   7   17.60   19.90
 -21   1  -7   -9.70   14.00
  21   1   7    3.70   19.80
  21   1   7    9.40   17.60
  23  -1   7    2.80   17.20
 -23  -1  -7   -3.30   15.30
  23  -1   7   16.00   18.90
  23   1   7   39.40   22.80
  23   1   7  -26.20   17.80
 -23   1  -7    3.00   17.30
  22  -2  -7   31.20   20.90
  22  -2  -7   -5.00   16.00
 -22   2   7   10.40   18.20
  22   2  -7   -6.00   15.20
  20  -2  -7   -4.30   14.60
  20  -2  -7    7.50   16.40
  20   2  -7    6.30   15.90
  20   2  -7   11.10   14.60
 -20   2   7    8.30   17.10
  18  -2  -7    2.20   13.80
  18  -2  -7   21.00   17.50
 -18   2   7    9.30   15.70
  18   2  -7   19.80   15.20
  18   2  -7   -2.70   14.40
  16  -2  -7    2.00   12.00
  16  -2  -7  -15.50   12.80
  16   2  -7    3.60   12.10
  16   2  -7    2.40   13.80
 -16   2   7    3.70   14.10
 -14  -2   7    9.60    4.30
  14  -2  -7    1.20   11.20
  14  -2  -7   -8.20   12.60
  14   2  -7    0.00   12.60
 -14   2   7    2.10   11.90
  14   2  -7   13.30   11.00
 -12  -2   7    3.60    5.10
  12  -2  -7   16.70   12.70
  12  -2  -7  -10.80   11.00
  12   2  -7   25.90   12.60
 -12   2   7   33.80   11.10
  12   2  -7   12.80    9.40
  10  -2  -7   61.99   13.40
  10  -2  -7   61.59   12.90
 -10  -2   7   72.19    8.10
 -10   2   7   82.89    8.40
 -10   2   7   86.99   11.70
  10   2  -7   88.29   10.20
  10   2  -7   71.69   13.80
  -8  -2   7   -7.60    6.30
   8  -2  -7   13.00   10.10
   8  -2  -7  -20.10   10.30
  -8  -2   7    3.30    5.00
   8   2  -7    8.30   10.80
   8   2  -7   17.80    6.40
  -8   2   7    4.30    5.90
  -8   2   7    5.00    8.30
   6  -2  -7   11.80    9.30
  -6  -2   7    6.30    4.00
   6  -2  -7    8.60    9.50
  -6  -2   7    9.70    7.50
   6   2  -7   11.30   10.10
  -6   2   7   -3.00    6.80
   4  -2  -7    6.20    8.60
   4  -2  -7    5.20    8.20
   4  -2  -7    9.70    5.00
  -4  -2   7   13.90    7.50
   4   2  -7   14.60    9.60
  -4   2   7   10.20    5.70
  -2  -2   7    7.10    3.50
   2  -2  -7   -6.00    7.70
  -2  -2   7   10.60    8.50
   2  -2  -7    7.70    3.50
   2   2  -7   15.20   10.10
  -2   2   7   16.00    4.20
   0  -2   7  132.59   10.40
   0  -2   7  153.98   12.70
   0  -2  -7  128.49   12.10
   0   2  -7  112.99   12.90
   2  -2   7   25.70    9.00
  -2  -2  -7    2.80    8.10
   2  -2   7   12.70    6.90
  -2   2  -7   25.00    3.00
   2   2   7   15.10    9.90
  -2   2  -7   21.40    9.50
  -4  -2  -7    9.70    8.40
   4  -2   7   12.80    9.30
   4  -2   7   -5.40    7.70
   4   2   7   14.00    9.80
  -4   2  -7   21.70    4.70
  -4   2  -7   -2.30    8.50
   6  -2   7    1.80    8.60
   6  -2   7   -1.40    2.10
   6  -2   7   -0.90    9.50
   6  -2   7   -0.80    6.90
  -6  -2  -7    8.40    9.40
  -6   2  -7   -3.50    8.20
   6   2   7   -6.50    9.90
  -6   2  -7    0.50    8.60
  -6   2  -7    7.50    5.60
   8  -2   7    9.60    4.00
   8  -2   7  -15.70    9.70
   8  -2   7   17.90    8.90
   8  -2   7   16.90    9.70
  -8   2  -7   -7.30    8.90
   8   2   7   14.40   12.10
  -8   2  -7   19.70    8.60
   8   2   7    7.20    3.90
 -10  -2  -7    7.80    5.40
  10  -2   7   -0.20   10.00
  10  -2   7   -1.40    9.70
  10  -2   7   -0.20    4.80
  10  -2   7    3.80   11.30
 -10   2  -7   13.60    8.50
 -10   2  -7    0.80    9.70
  10   2   7    8.40   12.30
  10   2   7    5.90    5.00
  12  -2   7   16.40   12.00
  12  -2   7    7.60   10.90
  12  -2   7    2.70    6.10
 -12  -2  -7   -9.00    6.10
  12  -2   7   -4.00   11.00
 -12   2  -7   -2.00    8.00
  12   2   7   -2.80   13.90
  12   2   7    9.00    7.50
 -12   2  -7   -9.40   10.00
  14  -2   7   42.70   12.60
  14  -2   7   49.60   14.90
  14  -2   7   21.20    8.00
  14  -2   7   37.70   15.00
 -14  -2  -7   38.30    8.70
  14   2   7   36.10   16.80
  14   2   7   28.40    7.90
 -14   2  -7   23.00   12.50
  16  -2   7   10.60    8.50
 -16  -2  -7   -0.60    8.30
  16  -2   7   11.70   14.80
  16  -2   7  -12.10   12.10
  16  -2   7   20.10   15.50
 -16   2  -7  -14.90   12.10
  16   2   7    1.80   16.50
  18  -2   7    9.30    9.80
  18  -2   7   17.60   17.50
  18  -2   7    4.50   14.00
 -18  -2  -7   10.70    9.80
  18  -2   7   12.50   15.80
  18   2   7    6.90   18.20
 -18   2  -7   34.10   15.20
  20  -2   7   -1.70   17.40
  20  -2   7    9.90   11.20
  20  -2   7    8.30   15.00
 -20  -2  -7    1.30   11.10
  20  -2   7   22.80   18.80
 -20   2  -7    9.10   15.00
  20   2   7  -45.00   19.30
  22  -2   7    0.80   14.80
  22  -2   7   10.80   14.30
  22  -2   7   31.70   19.20
  22  -2   7    3.10   19.00
 -22   2  -7   19.30   16.60
  22   2   7  -23.60   17.50
  22   2   7  -23.50   19.70
  21  -3  -7    3.70   18.70
  21  -3  -7  -11.20   16.20
 -21   3   7   -8.00   16.30
  21   3  -7   15.20   18.50
  19  -3  -7   -0.20   14.80
  19  -3  -7    3.40   17.60
  19   3  -7   23.70   15.20
 -19   3   7    6.90   17.20
  19   3  -7    3.50   16.90
  17  -3  -7  -13.20   15.60
  17  -3  -7  -17.30   13.70
 -17   3   7   -3.30   14.20
  17   3  -7  -11.00   16.00
  17   3  -7   11.10   13.30
  15  -3  -7   22.20   15.20
  15  -3  -7   -2.10   14.60
 -15   3   7   31.00   14.60
  15   3  -7   22.50   12.10
  15   3  -7   15.30   15.70
  13  -3  -7   52.59   14.50
  13  -3  -7   53.99   17.10
  13   3  -7   26.50   14.30
  13   3  -7   60.69   12.00
 -13   3   7   46.20   13.20
  11  -3  -7  -13.10   12.70
 -11  -3   7    3.70    5.10
  11  -3  -7   12.10   14.50
 -11   3   7   10.30   11.60
  11   3  -7    3.10   12.40
  11   3  -7   22.70    9.20
  -9  -3   7    4.70    6.40
   9  -3  -7   11.90   11.60
  -9  -3   7    5.70    6.60
   9  -3  -7    7.60   10.90
   9   3  -7    4.40   12.10
   9   3  -7    1.10    7.00
  -9   3   7   19.10   10.20
   7  -3  -7   41.80   11.80
   7  -3  -7   58.39   12.80
  -7  -3   7   38.40    8.50
  -7   3   7   28.90    9.10
   7   3  -7   49.20    6.80
   7   3  -7   39.80   12.80
   5  -3  -7    2.50   10.10
  -5  -3   7    5.50    8.10
   5  -3  -7    6.50   10.20
   5   3  -7    9.40   12.00
   5   3  -7    8.50    4.00
  -5   3   7    6.20    6.70
   3  -3  -7   -2.10    9.50
  -3  -3   7   14.50    3.90
  -3  -3   7   14.20    8.80
   3   3  -7   17.00   11.90
  -1  -3   7  110.79    8.50
   1  -3  -7  128.99   13.50
  -1  -3   7  109.19   12.60
   1   3  -7  101.99   14.60
  -1   3   7  103.29    7.10
   1   3  -7   75.19    8.20
  -1  -3  -7   43.90   11.90
   1  -3   7   45.00    8.00
   1  -3   7   66.29   11.20
  -1   3  -7   62.99    4.40
   1   3   7   59.99   12.50
  -1   3  -7   47.50   12.40
   1   3   7   65.69    5.00
  -1   3  -7   43.80    3.70
   3  -3   7  395.46   24.10
  -3  -3  -7  374.66   23.80
   3  -3   7  389.86   22.10
  -3   3  -7  347.17   24.50
  -3   3  -7  389.36   17.80
   3   3   7  356.06   26.20
  -5  -3  -7   11.20   11.30
   5  -3   7   22.90   10.00
   5  -3   7   28.20    4.20
   5  -3   7   33.20   11.50
  -5   3  -7   28.60   10.60
  -5   3  -7   22.20   10.80
  -5   3  -7   29.90    6.80
   5   3   7   22.50   13.10
   7  -3   7   30.50   11.20
   7  -3   7   18.60   11.30
   7  -3   7   19.10    4.30
   7   3   7   21.90    4.20
  -7   3  -7   11.50    9.70
  -7   3  -7    9.30   11.30
   7   3   7   19.10   13.80
   9  -3   7   14.90    9.30
   9  -3   7   -6.40    4.30
   9  -3   7   -9.00   10.40
  -9   3  -7    1.90    8.50
   9   3   7   -2.50   12.70
  -9   3  -7   -7.30   10.80
  11  -3   7   -3.50   11.60
  11  -3   7   -1.60   12.00
  11  -3   7   12.40    5.70
 -11   3  -7    0.80    7.90
 -11   3  -7   18.10   12.40
  11   3   7   28.00   16.00
  13  -3   7   52.09   15.80
  13  -3   7   29.20    7.20
  13  -3   7   17.40   14.00
  13   3   7   20.00   16.60
 -13   3  -7   27.20   13.90
 -13   3  -7   24.20   13.20
  15  -3   7   54.39    9.10
  15  -3   7   40.60   16.10
  15  -3   7   44.80   16.30
  15   3   7   41.90   19.00
 -15   3  -7   35.00   15.40
  17  -3   7   -7.40   16.20
  17  -3   7    6.20   14.70
  17   3   7  -10.70   17.90
 -17   3  -7  -14.90   13.80
  19  -3   7   29.10   18.20
  19  -3   7    7.00   15.00
 -19   3  -7    7.50   16.10
  19   3   7   -0.20   20.30
  21  -3   7   -4.50   17.60
  21  -3   7   -6.20   16.80
  18  -4  -7  -17.00   19.20
  18  -4  -7  -10.10   17.40
  18   4  -7  -18.00   17.40
 -18   4   7   -1.90   16.50
  16  -4  -7  -20.90   15.70
  16  -4  -7   -7.20   16.60
 -16   4   7   -3.60   15.60
  16   4  -7   14.50   18.00
  14  -4  -7   40.40   17.30
  14  -4  -7   14.70   16.30
  14   4  -7   14.40   15.70
 -14   4   7   17.40   14.50
  12  -4  -7   -3.20   13.60
  12  -4  -7   25.90   15.60
  12   4  -7    8.80   15.20
 -12   4   7   20.90   13.40
  10  -4  -7  317.97   26.10
  10  -4  -7  341.47   27.80
 -10  -4   7  312.27   18.20
 -10   4   7  342.47   24.20
  10   4  -7  368.26   29.00
   8  -4  -7   -3.60   12.80
  -8  -4   7   -2.90    7.40
   8  -4  -7   10.20   12.30
   8   4  -7  -12.40   12.90
  -8   4   7   12.70    9.90
  -6  -4   7   27.30    9.50
   6  -4  -7   18.80   12.20
   6  -4  -7   -7.60   11.60
   6   4  -7   10.10   14.60
  -6   4   7   15.90    8.40
   4  -4  -7   33.60   12.40
  -4  -4   7   23.20   10.90
   4   4  -7   11.50   13.90
  -2  -4   7   15.70   10.40
   2  -4  -7    3.30   11.40
  -2  -4   7    4.90    5.60
   2   4  -7    3.90   13.20
  -2   4   7   -0.50    5.70
   2   4  -7    6.00    6.50
   0  -4   7  107.09   11.20
   0  -4   7  123.99   15.10
   0  -4  -7  149.49   17.60
   0   4   7  146.79   17.80
   0   4   7  175.98   10.80
   0   4  -7  137.79   17.70
   0   4  -7  149.69    9.30
   2  -4   7  116.69   12.20
   2  -4   7   83.89   14.50
  -2  -4  -7   74.99   14.40
  -2   4  -7  109.59    9.70
   2   4   7  133.49    9.00
  -2   4  -7  124.99   16.10
   2   4   7  124.09   17.30
  -4  -4  -7   -9.20   11.90
   4  -4   7   -9.40    9.80
   4  -4   7    3.80   12.10
   4   4   7    1.70   13.10
  -4   4  -7    2.80   11.60
  -4   4  -7   -1.90   11.50
   6  -4   7   -3.30   12.10
   6  -4   7    7.90   12.10
   6  -4   7   18.20    5.60
  -6  -4  -7   32.10   13.40
  -6   4  -7   38.70   13.00
   6   4   7    5.00   14.60
  -6   4  -7   13.80   11.10
   8  -4   7   -7.50   12.70
   8  -4   7    1.90   11.60
   8  -4   7   11.90    5.50
   8   4   7   17.50   16.20
  -8   4  -7    2.00   10.10
  -8   4  -7   14.50   12.90
  10  -4   7   -4.30   14.10
  10  -4   7    8.60   13.90
 -10   4  -7    3.60    9.10
  10   4   7   12.80   15.90
 -10   4  -7   -1.10   13.00
  12  -4   7   14.20   15.00
  12  -4   7   -4.10   13.90
 -12   4  -7   19.40   14.70
  12   4   7   22.00   17.10
  14  -4   7  125.09   20.70
  14  -4   7  142.39   21.00
 -14   4  -7  137.79   19.80
  14   4   7  173.58   24.10
  16  -4   7   68.69   18.80
  16  -4   7   46.40   17.60
 -16   4  -7   88.49   18.90
  16   4   7  102.69   22.00
  18  -4   7   54.79   18.70
  18  -4   7    8.80   16.70
 -18   4  -7   12.30   18.20
  18   4   7    2.60   23.00
  15  -5  -7   18.80   17.90
  15  -5  -7    1.50   18.40
 -15   5   7  -17.30   15.50
  15   5  -7    5.70   18.40
  13  -5  -7   61.99   19.20
  13  -5  -7   51.59   20.80
 -13   5   7   83.29   17.80
  13   5  -7   90.69   21.90
  11  -5  -7    1.30   14.60
  11  -5  -7   35.00   16.50
  11   5  -7    3.60   18.00
 -11   5   7    3.80   13.50
   9  -5  -7   19.80   15.80
   9  -5  -7    0.60   15.30
   9   5  -7   16.40   16.70
  -9   5   7   22.60   11.90
  -7  -5   7   41.90   10.20
   7  -5  -7   24.70   16.40
   7  -5  -7   40.60   15.50
  -7   5   7   12.40   10.40
   7   5  -7   21.10   16.60
  -5  -5   7  -17.00   10.50
   5  -5  -7  -18.20   13.60
  -5   5   7  -27.80    8.00
   5   5  -7   -2.00   16.20
   3  -5  -7   19.10   14.10
  -3  -5   7   10.30   11.90
   3   5  -7   -8.20   14.00
  -1  -5   7   87.19   15.20
  -1  -5   7   42.50    8.60
   1  -5  -7   50.19   15.70
   1   5  -7   46.10   16.20
  -1   5   7   39.00   17.20
   1  -5   7   19.60   13.50
  -1  -5  -7   14.30   15.00
   1  -5   7   23.10    9.10
   1   5   7   24.90   15.20
  -1   5  -7   -4.10   14.30
   3  -5   7  234.38   18.80
   3  -5   7  203.68   21.50
  -3  -5  -7  193.68   21.40
  -3   5  -7  252.57   22.60
  -3   5  -7  221.28   22.20
   3   5   7  253.47   25.10
   5  -5   7   -3.10   14.10
   5  -5   7   15.40   12.80
  -5  -5  -7   11.20   14.50
  -5   5  -7    7.50   12.70
  -5   5  -7   -3.50   13.50
   5   5   7   35.30   18.00
   7  -5   7    6.90   14.70
   7  -5   7   12.90   15.40
  -7   5  -7    5.20   14.10
   7   5   7   16.50   18.10
  -7   5  -7   16.60   12.40
   9  -5   7  -20.50   14.70
   9  -5   7   -5.40   13.90
  -9   5  -7    8.10   14.70
   9   5   7  -11.40   18.20
  11  -5   7  -15.80   16.20
  11  -5   7  -24.20   15.40
  11   5   7   11.30   19.30
 -11   5  -7   13.60   17.10
  13  -5   7    3.20   17.40
  13  -5   7   -6.50   15.80
  13   5   7   45.40   20.20
 -13   5  -7    6.60   16.00
  15  -5   7   28.30   17.90
  15  -5   7   13.20   18.30
 -15   5  -7   47.70   18.70
  15   5   7   49.00   21.00
  10  -6  -7  176.68   25.10
  10  -6  -7  205.38   25.10
  10   6  -7  192.98   27.40
   8  -6  -7   19.20   19.30
   8   6  -7   14.70   18.60
  -6  -6   7   38.90   20.90
   6  -6  -7   27.30   17.80
   6   6  -7   -2.40   18.60
  -4  -6   7  -29.20   11.80
   4  -6  -7   -5.40   16.70
   4   6  -7    7.60   16.90
  -2  -6   7   30.90   15.10
   2  -6  -7   12.60   16.00
   2   6  -7   39.90   19.00
  -2   6   7   43.60   19.40
   0  -6   7   77.19   17.90
   0  -6  -7  100.99   19.80
   0   6  -7  100.29   20.60
   0   6   7   78.29   21.40
   2  -6   7  152.68   22.20
  -2  -6  -7   91.19   21.00
   2  -6   7  149.39   15.60
   2   6   7   94.59   21.30
  -2   6  -7  124.49   21.00
  -2   6  -7  137.49   21.20
   4  -6   7   34.10   18.60
  -4  -6  -7   -8.60   17.80
   4  -6   7   -4.80   12.40
  -4   6  -7  -28.00   16.50
   4   6   7   12.50   17.10
  -4   6  -7   -6.90   14.70
   6  -6   7   24.70   17.90
   6  -6   7   41.20   16.60
  -6   6  -7   69.79   19.40
   6   6   7   57.19   21.20
   8  -6   7  -14.10   15.70
   8  -6   7   30.10   18.00
  -8   6  -7   31.30   18.80
   8   6   7   12.20   18.40
 -22   0   8  206.78   24.50
 -20   0   8  216.78   23.30
 -18   0   8  422.06   31.00
  18   0  -8  442.46   26.00
  18   0  -8  433.96   25.20
  16   0  -8   -2.70    8.70
 -16   0   8  -16.90   13.10
  16   0  -8    4.40    8.60
  14   0  -8   21.60    8.40
 -14   0   8   18.90   12.40
  14   0  -8    6.40    9.10
 -12   0   8    7.80   10.90
  12   0  -8    6.70    9.20
  12   0  -8   12.40    7.30
  10   0  -8  530.05   28.00
 -10   0   8  514.45   28.00
 -10   0   8  510.35   23.90
  10   0  -8  508.25   24.40
   8   0  -8  168.28   11.50
   8   0  -8  129.69   13.10
  -8   0   8  180.68   11.20
  -8   0   8  158.28   13.60
  -6   0   8 2089.69   85.69
   6   0  -8 2080.89   87.49
  -6   0   8 2110.99   87.39
   6   0  -8 2172.68   88.89
   4   0  -8   23.60    7.20
  -4   0   8   22.60    5.40
   4   0  -8    9.20    8.70
   4   0  -8   14.50    7.50
   2   0  -8  584.04   26.60
  -2   0   8  573.74   26.10
   2   0  -8  591.04   26.40
   2   0  -8  584.84   30.30
   0   0   8    7.60    6.40
   0   0  -8    0.50    4.90
   0   0  -8    7.60    9.30
  -2   0  -8  429.76   19.60
   2   0   8  433.16   21.70
  -2   0  -8  430.96   24.10
  -4   0  -8  172.98   12.40
   4   0   8  165.28   14.00
  -4   0  -8  159.78   14.30
  -4   0  -8  181.98   11.60
   4   0   8  200.58   15.30
   6   0   8 5169.38  209.38
  -6   0  -8 5251.87  210.48
   6   0   8 5108.59  209.38
  -6   0  -8 5270.87  207.88
   8   0   8   92.59   11.30
   8   0   8   85.29   12.70
  -8   0  -8   93.49    9.30
 -10   0  -8  439.36   22.70
  10   0   8  414.76   26.00
  10   0   8  416.16   24.90
  12   0   8   11.60   12.20
  12   0   8    3.70    9.00
 -12   0  -8   -8.80    8.60
  14   0   8    5.80   13.50
  14   0   8   13.10    9.90
 -14   0  -8   16.80   10.50
  14   0   8    0.60   14.70
  16   0   8  180.18   15.70
  16   0   8  165.88   20.00
  16   0   8  162.68   21.30
 -16   0  -8  178.98   17.30
  18   0   8  206.98   25.00
 -18   0  -8  167.48   18.90
  18   0   8  232.68   23.80
  18   0   8  198.88   16.90
  20   0   8  167.38   25.20
  20   0   8  196.38   23.40
 -20   0  -8  151.08   19.70
 -22   0  -8   34.50   17.30
  22   0   8   50.49   20.40
  22   0   8   57.79   21.60
  23  -1  -8   52.09   21.30
 -23   1   8  111.19   22.20
 -21  -1   8  215.78   23.90
  21  -1  -8  239.78   21.60
  21  -1  -8  172.68   24.30
 -21   1   8  143.39   22.20
  21   1  -8  216.38   19.70
  19  -1  -8  129.79   21.30
 -19  -1   8  172.18   21.20
 -19   1   8  138.39   20.00
  19   1  -8  168.38   18.30
 -17  -1   8  129.59   18.00
  17  -1  -8  123.89   11.10
  17  -1  -8  103.49   18.40
  17  -1  -8  118.59   15.20
 -17   1   8   97.19   17.80
  17   1  -8  110.99   16.20
  15  -1  -8   61.19    8.90
  15  -1  -8   72.39   12.20
  15  -1  -8   49.99   15.80
  15   1  -8   65.99    8.90
 -15   1   8   59.79   14.10
  15   1  -8   74.39   14.50
  13  -1  -8    8.00    7.30
  13  -1  -8   10.50   11.80
  13  -1  -8   20.50    9.80
  13   1  -8    9.00   11.90
  13   1  -8   13.90    5.50
 -13   1   8   13.20   11.20
  11  -1  -8  194.48   15.20
  11  -1  -8  149.79   13.90
  11  -1  -8  148.49   16.60
  11   1  -8  162.48   16.50
  11   1  -8  153.98    9.30
 -11   1   8  161.88   15.10
   9  -1  -8  807.82   38.50
   9  -1  -8  882.51   40.80
   9  -1  -8  835.82   39.00
   9   1  -8  830.62   40.70
  -9   1   8  868.11   39.70
   7  -1  -8 1544.95   66.29
   7  -1  -8 1622.44   67.89
   7  -1  -8 1505.65   66.89
  -7  -1   8 1545.25   65.29
   7   1  -8 1610.94   68.89
  -7   1   8 1629.54   66.49
   5  -1  -8 1216.28   52.09
  -5  -1   8 1271.97   49.40
  -5  -1   8 1283.37   51.29
   5  -1  -8 1272.17   54.29
   5  -1  -8 1227.18   54.09
   5   1  -8 1184.58   54.99
  -5   1   8 1194.18   52.19
  -3  -1   8  264.07   17.70
   3  -1  -8  270.67   15.00
   3  -1  -8  297.57   17.60
  -3  -1   8  300.77   13.80
   3  -1  -8  281.07   18.50
  -3  -1   8  300.77   13.30
   3   1  -8  282.07   19.70
   1  -1  -8   64.49    5.70
   1  -1  -8   65.49   10.30
   1  -1  -8   59.79    8.60
  -1  -1   8   76.49    5.90
  -1  -1   8   79.09   10.50
   1   1  -8   81.29    6.10
   1   1  -8   91.19   11.90
   1  -1   8   32.40    9.00
  -1  -1  -8   29.50    3.40
  -1  -1  -8   37.20    9.30
  -1  -1  -8   24.50    7.60
   1  -1   8   34.10    4.80
  -1   1  -8   23.60    9.10
   1   1   8   33.60    8.70
  -3  -1  -8  276.87   16.30
   3  -1   8  276.47   15.00
  -3  -1  -8  270.17   11.50
  -3  -1  -8  269.57   19.00
   3  -1   8  274.57   18.40
   3   1   8  243.08   17.40
  -3   1  -8  267.57   18.50
  -3   1  -8  265.37   13.80
   5  -1   8   -3.50    8.70
  -5  -1  -8    2.00    3.00
  -5  -1  -8   -5.20    6.80
   5  -1   8   11.90    8.40
   5  -1   8   -3.30    6.70
  -5   1  -8    5.40    8.40
  -5   1  -8    0.00    6.90
  -5   1  -8   10.40    5.30
   5   1   8    8.30    9.50
  -7  -1  -8  706.43   30.10
   7  -1   8  699.33   34.10
   7  -1   8  695.83   34.40
   7  -1   8  705.03   33.40
  -7   1  -8  723.33   35.00
  -7   1  -8  726.93   33.30
   7   1   8  665.53   34.70
   9  -1   8  227.98   18.90
  -9  -1  -8  241.28   13.70
   9  -1   8  205.78   17.60
   9  -1   8  232.68   18.40
  -9   1  -8  235.28   19.20
   9   1   8  222.28   16.30
  -9   1  -8  201.58   16.30
   9   1   8  253.27   21.40
  11  -1   8  167.48   17.20
  11  -1   8  152.48   16.70
 -11  -1  -8  166.78   13.20
  11  -1   8  177.98   16.50
  11   1   8  164.78   13.80
 -11   1  -8  156.58   15.00
  11   1   8  178.38   18.70
  13  -1   8    3.10   13.30
 -13  -1  -8    0.80    7.70
  13  -1   8   10.40   10.70
  13  -1   8   -5.60   13.10
 -13   1  -8    5.70   10.80
  13   1   8   -6.10   13.40
  13   1   8    1.20    8.60
  15  -1   8   40.10   16.50
  15  -1   8   63.39   15.50
 -15  -1  -8   53.19   10.20
  15  -1   8   48.10   12.30
  15   1   8   90.29   19.90
 -15   1  -8   58.99   14.30
  15   1   8   53.79   10.20
 -17  -1  -8    9.60   10.20
  17  -1   8    4.80   14.60
  17  -1   8  -11.20   14.10
  17  -1   8    9.20   11.00
  17   1   8    8.30    9.10
  17   1   8   -2.80   16.00
 -17   1  -8   -8.80   11.90
  19  -1   8  923.81   49.70
 -19  -1  -8  831.82   43.20
  19  -1   8  827.12   48.00
  19  -1   8  866.51   42.50
  19   1   8  821.22   51.49
 -19   1  -8  908.81   45.30
  19   1   8  781.32   49.50
  21  -1   8    9.10   16.10
 -21  -1  -8   17.40   14.50
  21  -1   8   25.70   20.10
  21   1   8    5.40   19.40
  21   1   8    4.10   17.10
 -21   1  -8   23.40   17.00
  22  -2  -8  225.08   23.90
  22  -2  -8  257.97   28.70
  22   2  -8  214.78   23.50
 -22   2   8  239.98   26.00
  20  -2  -8   77.79   17.40
  20  -2  -8   52.59   19.30
 -20   2   8   60.69   17.70
  20   2  -8   76.39   17.70
  18  -2  -8  318.47   26.20
  18  -2  -8  313.27   28.10
  18   2  -8  325.57   27.00
 -18   2   8  355.66   28.20
  16  -2  -8    9.70   13.50
  16  -2  -8  -10.40   14.70
  16   2  -8   -1.60   13.80
 -16   2   8   -3.30   13.30
  14  -2  -8   19.10   13.10
 -14  -2   8   16.60    5.60
  14  -2  -8   30.50   15.90
  14   2  -8   19.00   13.00
  14   2  -8   41.00   11.90
 -14   2   8   19.10   13.40
  12  -2  -8    3.90    5.80
 -12  -2   8    5.50    5.90
  12  -2  -8   -1.10   12.60
  12  -2  -8   -6.40   11.80
 -12   2   8   16.40   11.70
  12   2  -8    8.60   12.60
  10  -2  -8  352.56   26.20
  10  -2  -8  411.16   25.80
  10  -2  -8  379.66   21.00
 -10  -2   8  389.86   20.20
  10   2  -8  420.26   26.70
 -10   2   8  378.16   23.10
   8  -2  -8  297.77   21.80
   8  -2  -8  287.87   21.40
  -8  -2   8  291.37   14.90
  -8  -2   8  280.67   17.60
   8  -2  -8  278.67   18.40
   8   2  -8  279.87   22.00
  -8   2   8  253.77   18.70
  -6  -2   8 1067.29   47.90
  -6  -2   8 1080.89   44.80
   6  -2  -8 1066.29   49.80
   6  -2  -8 1129.49   48.70
   6  -2  -8 1124.69   49.80
   6   2  -8 1134.59   51.29
  -6   2   8 1070.49   47.20
   4  -2  -8   27.10    5.20
  -4  -2   8    9.00    9.10
   4  -2  -8   -5.50    9.10
  -4   2   8   20.50    5.90
   4   2  -8   12.60   10.40
   2  -2  -8  453.75   20.00
   2  -2  -8  435.66   25.40
  -2  -2   8  480.55   20.00
  -2  -2   8  444.06   24.60
  -2   2   8  465.65   20.30
   2   2  -8  475.85   26.90
   0  -2   8   -2.50    8.50
   0  -2   8    7.60    5.50
   0  -2  -8    2.30    9.10
   0   2  -8    9.40    9.40
   0   2  -8   13.80    2.90
   2  -2   8  229.48   15.60
   2  -2   8  229.48   18.00
  -2  -2  -8  251.37   17.50
   2   2   8  255.27   19.20
  -2   2  -8  242.28   20.10
   4  -2   8  201.18   16.00
   4  -2   8  213.98   16.80
  -4  -2  -8  218.48   18.00
   4   2   8  216.38   18.10
  -4   2  -8  213.18   11.60
  -4   2  -8  210.88   18.70
   6  -2   8 2642.04  105.69
   6  -2   8 2581.94  107.39
  -6  -2  -8 2604.74  107.29
   6  -2   8 2630.04  108.19
  -6   2  -8 2629.04  107.69
  -6   2  -8 2586.54  107.69
  -6   2  -8 2553.54  105.09
   6   2   8 2487.05  108.69
   8  -2   8   12.90    8.60
   8  -2   8   11.80   10.90
   8  -2   8    6.30   10.60
   8  -2   8   16.70    3.10
   8   2   8    5.60   11.70
  -8   2  -8    3.30    9.60
  -8   2  -8    8.70    9.00
 -10  -2  -8  316.67   15.50
  10  -2   8  281.87   21.10
  10  -2   8  273.87   22.20
  10  -2   8  302.57   14.90
  10  -2   8  296.57   22.70
 -10   2  -8  296.77   21.80
 -10   2  -8  301.57   21.70
  10   2   8  346.87   26.70
  12  -2   8    4.60   11.90
  12  -2   8    8.00   12.00
  12  -2   8    6.50    5.40
 -12  -2  -8    2.60    5.90
  12  -2   8  -19.30   11.30
 -12   2  -8    5.70   10.90
  12   2   8   13.10    8.40
 -12   2  -8    0.90    9.00
  12   2   8    7.50   13.70
  14  -2   8   24.30   13.90
  14  -2   8    7.00   13.40
  14  -2   8   21.50    7.00
  14  -2   8   12.50   13.60
 -14  -2  -8   27.20    7.50
  14   2   8   21.40   15.40
 -14   2  -8    9.50   12.30
  14   2   8    4.60    8.40
  16  -2   8  140.29   19.90
  16  -2   8   92.09   17.60
  16  -2   8   83.49   15.70
 -16  -2  -8   82.09   10.90
  16  -2   8  120.99   11.70
 -16   2  -8  129.19   17.40
  16   2   8   82.89   20.10
  18  -2   8  131.29   17.90
  18  -2   8  143.39   22.40
 -18  -2  -8  159.68   14.80
  18  -2   8  138.89   21.10
  18  -2   8  116.19   13.20
  18   2   8   70.19   21.70
 -18   2  -8  147.29   19.20
  20  -2   8   61.79   20.40
  20  -2   8  101.09   22.30
  20  -2   8   79.39   17.00
  20   2   8   71.49   22.80
 -20   2  -8   69.69   17.20
  19  -3  -8  156.88   24.20
  19  -3  -8  164.98   22.30
 -19   3   8  208.68   24.10
  19   3  -8  186.08   24.40
  17  -3  -8   83.59   17.80
  17  -3  -8   42.70   18.70
 -17   3   8   65.29   17.20
  17   3  -8  103.59   17.60
  17   3  -8   41.60   17.70
  15  -3  -8   46.80   18.10
  15  -3  -8   53.19   16.40
 -15   3   8   41.10   14.10
  15   3  -8   68.89   13.20
  15   3  -8   45.40   17.70
  13  -3  -8   27.00   15.40
  13  -3  -8    9.80   14.10
 -13   3   8    7.10   12.60
  13   3  -8   -2.00   13.70
  13   3  -8   26.30   10.10
  11  -3  -8  183.18   19.70
  11  -3  -8  140.69   18.50
 -11  -3   8  150.08   12.40
 -11   3   8  180.08   16.80
  11   3  -8  175.58   15.10
  11   3  -8  165.38   20.50
  -9  -3   8  434.86   23.40
   9  -3  -8  442.16   28.20
   9  -3  -8  432.26   30.80
   9   3  -8  495.05   22.60
   9   3  -8  437.96   30.10
  -9   3   8  449.06   25.50
   7  -3  -8 1212.98   57.49
   7  -3  -8 1280.17   57.89
  -7  -3   8 1241.98   54.19
   7   3  -8 1313.07   51.49
   7   3  -8 1197.18   58.49
  -7   3   8 1212.78   54.09
   5  -3  -8  629.54   34.70
  -5  -3   8  695.43   32.90
  -5   3   8  654.03   30.30
   5   3  -8  655.53   36.40
  -3  -3   8  195.98   15.80
  -3  -3   8  196.68    9.90
   3  -3  -8  209.48   17.60
  -3   3   8  192.38   12.10
   3   3  -8  155.88   17.60
  -1  -3   8   37.00   10.90
   1  -3  -8   24.10   10.90
  -1  -3   8   26.30    5.60
   1   3  -8   47.60   12.50
  -1   3   8   26.80    4.20
   1  -3   8   43.00   11.50
  -1  -3  -8   44.90   12.30
   1  -3   8   37.50    7.50
   1   3   8   33.10   12.10
  -1   3  -8   46.10   11.90
   3  -3   8  295.07   22.00
  -3  -3  -8  296.17   22.00
   3  -3   8  304.97   19.40
   3   3   8  305.17   23.50
  -3   3  -8  317.27   14.20
  -3   3  -8  338.37   23.80
  -5  -3  -8   80.49   13.20
   5  -3   8  112.29   13.20
   5  -3   8   84.49   14.20
  -5   3  -8   74.19   13.50
  -5   3  -8   91.99   13.10
   5   3   8   82.79   15.10
   7  -3   8  965.50   45.10
   7  -3   8  880.11   45.00
   7  -3   8  917.01   38.00
  -7   3  -8  956.00   45.20
   7   3   8  949.11   48.10
  -7   3  -8  933.41   44.60
   9  -3   8  106.99    7.70
   9  -3   8  119.89   15.80
   9  -3   8   92.99   14.50
  -9   3  -8   76.29   14.40
   9   3   8  122.99   18.90
  -9   3  -8  111.79   13.30
  11  -3   8  189.78   19.10
  11  -3   8  135.39   17.30
 -11   3  -8  133.69   14.10
  11   3   8  161.88   20.50
 -11   3  -8  164.48   18.00
  13  -3   8   -4.20   12.60
  13  -3   8   -1.90   13.60
 -13   3  -8   -6.10   12.60
 -13   3  -8    9.30   10.20
  13   3   8   -6.30   14.90
  15  -3   8   88.59   18.80
  15  -3   8   40.30   15.80
 -15   3  -8   65.79   16.30
  15   3   8   48.10   18.60
  17  -3   8    6.00   15.70
  17  -3   8   -8.60   16.50
 -17   3  -8    9.80   15.60
  17   3   8  -10.90   18.10
  19  -3   8  716.13   46.10
  19  -3   8  726.03   41.50
  19   3   8  644.14   46.90
 -19   3  -8  671.13   42.40
  18  -4  -8  189.88   24.20
  18  -4  -8  225.38   28.70
  18   4  -8  183.58   24.70
 -18   4   8  170.48   23.10
  16  -4  -8    9.20   15.50
  16  -4  -8   24.00   18.50
 -16   4   8   17.10   14.20
  16   4  -8    3.90   16.80
  14  -4  -8   18.00   17.20
  14  -4  -8   17.10   16.60
  14   4  -8   -4.80   17.00
 -14   4   8   14.80   14.20
  12  -4  -8    5.80   16.70
  12  -4  -8  -18.90   13.40
 -12   4   8    3.40   12.70
  12   4  -8   22.60   17.10
  10  -4  -8  165.48   20.80
 -10  -4   8  151.18   12.20
  10  -4  -8  133.59   18.40
 -10   4   8  143.79   15.60
  10   4  -8  141.69   20.20
   8  -4  -8   46.40   15.50
   8  -4  -8  112.49   16.40
  -8  -4   8   60.29   10.20
   8   4  -8  103.59   17.50
  -8   4   8   80.49   12.20
   6  -4  -8  552.64   34.20
   6  -4  -8  618.54   35.10
  -6  -4   8  622.14   31.20
  -6   4   8  622.94   30.00
   6   4  -8  572.54   38.00
  -4  -4   8   28.20   11.40
   4  -4  -8   39.90   14.00
   4   4  -8   19.60   14.00
  -4   4   8    7.00    7.10
  -2  -4   8  165.78   16.30
   2  -4  -8  184.68   18.00
  -2  -4   8  165.98   11.50
   2   4  -8  155.98   18.70
  -2   4   8  157.68   10.90
   0  -4  -8   -7.40   12.60
   0  -4   8    7.70   11.20
   0  -4   8   -7.80    6.20
   0   4   8   11.90   13.00
   0   4  -8   -1.40   13.40
   2  -4   8   73.69   14.30
  -2  -4  -8   49.80   13.90
   2  -4   8   70.79   10.40
   2   4   8   77.49   17.20
  -2   4  -8   80.59   15.40
  -4  -4  -8   96.29   15.80
   4  -4   8   93.09   12.80
   4  -4   8  114.19   15.40
   4   4   8   74.89   16.30
  -4   4  -8   81.79   14.60
   6  -4   8  886.11   45.90
   6  -4   8  978.50   45.10
  -6  -4  -8  866.51   46.90
  -6   4  -8  938.91   45.50
   6   4   8  872.81   47.60
  -6   4  -8  874.41   45.90
   8  -4   8  -22.30   13.10
   8  -4   8   -9.70   12.90
  -8   4  -8   -9.60   12.30
  -8   4  -8    9.60   11.20
   8   4   8   13.20   16.50
  10  -4   8  125.09   18.30
  10  -4   8   99.39   17.00
  10   4   8  150.58   22.30
 -10   4  -8  132.49   19.30
 -10   4  -8  154.18   14.80
  12  -4   8   28.80   16.20
  12  -4   8   11.80   14.30
  12   4   8   15.50   18.50
 -12   4  -8   -2.20   15.30
  14  -4   8   44.10   17.40
  14  -4   8    9.20   15.50
 -14   4  -8   -6.30   15.10
  14   4   8   32.90   18.70
  16  -4   8    9.00   16.90
  16  -4   8    8.60   17.10
  16   4   8   25.20   21.40
 -16   4  -8    6.20   17.80
  18  -4   8  109.69   21.00
  18  -4   8   96.89   21.00
  18   4   8   90.49   26.10
 -18   4  -8  122.79   21.40
  15  -5  -8   17.50   20.80
  13  -5  -8    8.20   18.00
  13  -5  -8    9.30   15.60
 -13   5   8   -4.60   13.90
  13   5  -8   -2.10   18.90
  11  -5  -8   52.29   18.70
  11  -5  -8   69.39   18.90
  11   5  -8   60.09   19.60
 -11   5   8   47.80   14.90
   9  -5  -8  236.48   24.60
   9  -5  -8  221.78   23.60
   9   5  -8  225.48   26.80
   7  -5  -8  268.77   25.00
  -7  -5   8  250.97   20.30
   7   5  -8  241.78   26.80
   5  -5  -8  162.58   21.10
  -5  -5   8  187.88   18.20
   5   5  -8  181.88   23.20
  -3  -5   8   57.49   13.60
   3  -5  -8   60.79   16.10
   3   5  -8   62.89   18.70
  -1  -5   8   17.70    7.00
  -1  -5   8   39.80   13.90
   1  -5  -8   10.80   14.70
  -1   5   8   21.90   15.50
   1   5  -8    6.10   16.00
   1  -5   8   30.40   14.40
   1  -5   8   41.50    9.20
  -1  -5  -8   45.00   15.20
  -1   5  -8   12.30   16.00
   1   5   8   33.10   16.80
  -3  -5  -8   84.99   17.90
   3  -5   8  116.59   17.70
   3  -5   8  154.98   15.10
  -3   5  -8  102.39   17.30
   3   5   8  147.59   20.70
   5  -5   8   32.70   13.70
  -5  -5  -8   38.50   17.30
   5  -5   8   17.10   15.00
   5   5   8   45.80   18.50
  -5   5  -8   67.89   16.60
  -5   5  -8   27.30   14.10
   7  -5   8  352.96   28.20
   7  -5   8  336.57   28.10
  -7   5  -8  327.47   27.40
   7   5   8  359.76   31.30
  -7   5  -8  302.97   26.70
   9  -5   8   16.70   15.40
   9  -5   8   59.89   18.20
  -9   5  -8   35.60   15.90
   9   5   8   54.49   20.90
  11  -5   8  123.89   20.90
  11  -5   8   79.29   19.70
  11   5   8   62.19   21.00
 -11   5  -8   76.79   18.70
  13  -5   8  -13.30   15.90
  13  -5   8    4.40   17.40
  13   5   8   -4.90   21.00
 -13   5  -8    9.20   16.90
   8  -6  -8    2.20   19.90
   8   6  -8   -3.30   19.20
   6  -6  -8  346.27   30.60
   6   6  -8  313.87   32.30
   4  -6  -8   30.80   18.30
  -4  -6   8    3.80   14.50
   4   6  -8   26.10   19.70
   2  -6  -8   62.69   18.90
  -2  -6   8   85.79   19.00
   2   6  -8   60.29   19.50
  -2   6   8   63.59   19.10
   0  -6   8  -14.80   16.40
   0  -6  -8    1.70   18.20
   0   6  -8   11.80   16.00
   0   6   8   -0.40   17.10
  -2  -6  -8   35.60   18.80
   2  -6   8   57.99   17.70
  -2   6  -8   61.39   18.10
  -2   6  -8   55.49   17.40
   2   6   8   31.10   18.40
   4  -6   8   48.00   17.80
  -4  -6  -8   62.99   18.90
   4  -6   8   50.99   13.50
   4   6   8   53.09   20.90
  -4   6  -8   35.40   17.80
  -4   6  -8   42.20   17.00
   6  -6   8  369.06   30.70
   6  -6   8  358.36   31.00
   6   6   8  411.66   34.90
  -6   6  -8  366.16   30.80
   8  -6   8   -4.10   17.50
   8  -6   8   14.70   16.70
  -8   6  -8   27.20   17.70
   8   6   8   19.50   19.60
 -22   0   9  -45.50   16.50
 -20   0   9    2.70   15.90
 -18   0   9   28.80   16.30
 -16   0   9   27.40   15.20
  16   0  -9   16.20    9.20
  16   0  -9    2.70    9.10
  14   0  -9  -11.70    9.20
 -14   0   9    0.30   11.90
  14   0  -9   -7.00    7.60
 -12   0   9   -4.50   10.80
  12   0  -9   -3.00    6.70
  12   0  -9    1.30    9.80
 -10   0   9  -10.50    4.60
  10   0  -9   -9.30    5.50
 -10   0   9  -11.20    9.40
  10   0  -9   -2.30    9.30
   8   0  -9   -1.40    9.60
  -8   0   9    0.60    4.70
   8   0  -9   16.10   10.00
  -6   0   9    1.00    4.80
   6   0  -9   -4.20    8.60
   6   0  -9    0.50    9.10
   4   0  -9   -2.60    8.60
   4   0  -9    1.00    7.20
  -4   0   9   -1.10    5.00
   2   0  -9   13.90    9.90
  -2   0   9   -1.30    5.50
   2   0  -9    0.70    5.50
   2   0  -9    0.40    6.10
   0   0   9    4.60    6.60
   0   0  -9    2.30    8.90
   0   0  -9    0.60    5.00
  -2   0  -9    2.20    4.50
   2   0   9    0.70    6.80
  -2   0  -9   -0.70    8.80
   4   0   9   -7.80    8.50
  -4   0  -9   -9.80    5.20
  -4   0  -9   -2.80    8.80
   4   0   9    3.00    7.70
  -6   0  -9   -0.70    5.80
   6   0   9    0.80    8.80
   6   0   9   -3.70    8.50
  -6   0  -9  -31.90    9.10
   8   0   9   13.70    9.60
  -8   0  -9    3.10    6.40
  -8   0  -9   -0.20   10.20
   8   0   9    1.10    9.80
 -10   0  -9   -0.60    7.40
  10   0   9  -16.90    9.20
  10   0   9    5.50   11.40
 -12   0  -9    3.10    8.80
  12   0   9    6.70   13.70
  12   0   9   -3.30   10.40
  14   0   9  -12.10   14.20
  14   0   9   -3.00   10.30
 -14   0  -9   -2.00   10.00
  14   0   9  -11.10   13.10
  16   0   9  -16.60   14.20
  16   0   9   -1.60   10.50
 -16   0  -9   16.60   12.10
  16   0   9   -1.50   15.20
  18   0   9   -4.20   16.40
 -18   0  -9   -2.60   11.80
  18   0   9  -10.40   10.80
  18   0   9  -27.00   14.00
  20   0   9   -4.60   16.30
 -20   0  -9   13.50   14.30
  20   0   9  -19.90   18.90
  22   0   9   23.60   19.30
 -22   0  -9  -27.10   15.10
  22   0   9  -17.50   17.90
  21  -1  -9  -29.40   17.40
 -21   1   9   10.10   16.00
  21   1  -9    7.90   12.10
  19  -1  -9   20.20   16.80
  19  -1  -9  -20.00   11.80
  19   1  -9    0.00   12.40
 -19   1   9    4.10   16.40
  17  -1  -9   11.70   11.50
  17  -1  -9    4.20    7.70
  17  -1  -9   30.00   15.90
  17   1  -9   23.40   13.50
 -17   1   9   27.90   14.60
  15  -1  -9   57.89   15.80
  15  -1  -9   39.90    8.90
  15  -1  -9   34.80   11.60
 -15   1   9   47.30   14.80
  15   1  -9   54.69   13.60
  13  -1  -9  -10.20    7.60
  13  -1  -9   12.20   13.00
  13  -1  -9    0.10    9.50
  13   1  -9  -14.60   10.40
 -13   1   9    0.00   11.80
  11  -1  -9   -2.10   12.50
  11  -1  -9   13.80    8.90
  11  -1  -9    1.20    8.20
 -11   1   9   -1.60   10.80
  11   1  -9   -4.80   10.70
   9  -1  -9   21.00    9.40
   9  -1  -9   16.20   11.00
   9  -1  -9    4.20    8.10
  -9   1   9    2.90    9.30
   9   1  -9   18.50   11.20
   7  -1  -9   -1.50   10.10
  -7  -1   9   -1.70    5.70
   7  -1  -9  -10.00    8.30
  -7   1   9    6.20    8.10
   7   1  -9    0.20    9.50
  -5  -1   9    2.40    2.30
  -5  -1   9    8.00    4.80
   5  -1  -9    9.40    9.30
   5  -1  -9    4.00    9.40
   5  -1  -9    1.70    6.50
   5   1  -9   14.30    9.70
  -5   1   9    2.40    6.50
   3  -1  -9   39.70    9.20
   3  -1  -9   40.40    5.90
  -3  -1   9   34.60    9.30
  -3  -1   9   39.40    4.50
  -3  -1   9   39.40    4.80
   3  -1  -9   35.70   10.30
   3   1  -9   44.10    6.80
   3   1  -9   39.20   10.40
   1  -1  -9    8.00    4.10
  -1  -1   9   24.80    8.80
   1  -1  -9   16.20    7.60
   1  -1  -9   18.90    9.30
  -1  -1   9   15.90    3.80
   1   1  -9    7.20    9.70
   1   1  -9   11.40    4.20
   1  -1   9    6.10    4.40
   1  -1   9   19.10    9.30
  -1  -1  -9   -3.70    7.00
  -1  -1  -9    7.10    3.00
  -1  -1  -9   -1.10    9.60
   1   1   9    8.10    8.70
  -1   1  -9    9.80    9.30
  -3  -1  -9    8.00    9.60
   3  -1   9    5.10    8.90
   3  -1   9    6.30    5.80
  -3  -1  -9    3.80    2.40
  -3  -1  -9    4.60    2.30
  -3  -1  -9   -4.00    6.90
  -3   1  -9   -4.10    8.80
   3   1   9   -9.30    8.00
  -5  -1  -9    1.60    3.00
   5  -1   9  -11.50    8.80
   5  -1   9   -3.50    7.10
  -5  -1  -9    8.30    7.00
  -5   1  -9   -0.80    7.90
  -5   1  -9    0.40    5.30
  -5   1  -9   -1.80    9.60
   5   1   9   -6.50    8.80
   7  -1   9   17.60    8.30
   7  -1   9   13.70    9.00
   7  -1   9   17.20   11.00
  -7  -1  -9   15.80    4.30
   7  -1   9   17.60    2.80
  -7   1  -9    2.90    8.40
  -7   1  -9    3.90    9.40
   7   1   9   16.80   11.30
   9  -1   9   26.30   11.60
  -9  -1  -9   26.60    5.90
   9  -1   9   34.20   11.10
   9  -1   9   25.90   10.80
  -9   1  -9   34.70    9.10
   9   1   9   37.40   10.70
   9   1   9   35.60   12.00
  -9   1  -9   30.50   11.40
  11  -1   9   97.39   14.90
  11  -1   9   93.79   13.80
  11  -1   9   90.99   14.90
 -11  -1  -9   90.59    9.20
 -11   1  -9   81.59   13.10
  11   1   9   94.09   12.70
  11   1   9   72.99   15.60
 -11   1  -9  132.09   13.00
 -13  -1  -9   -9.40    6.90
  13  -1   9   15.50   13.80
  13  -1   9   -3.90   13.30
  13  -1   9   20.40   11.60
  13   1   9   -0.60    9.30
 -13   1  -9    7.00   11.10
  13   1   9  -20.40   15.00
 -15  -1  -9   10.10    8.20
  15  -1   9   -4.40   13.50
  15  -1   9   15.10   13.10
  15  -1   9    3.50   15.20
 -15   1  -9   10.90   12.90
  15   1   9  -28.60   15.00
  15   1   9    2.90    9.40
  17  -1   9   -8.00   16.40
 -17  -1  -9   -6.90    9.00
  17  -1   9    9.10   12.70
  17  -1   9  -10.80   14.60
  17   1   9  -11.40   18.40
 -17   1  -9   15.90   12.40
  17   1   9   10.90   11.10
  19  -1   9   12.40   17.60
  19  -1   9  -18.90   15.60
  19  -1   9   -6.10   12.70
 -19  -1  -9   -6.60   10.50
 -19   1  -9   -8.80   14.20
  19   1   9  -10.20   17.10
  19   1   9  -27.10   18.00
  21  -1   9   10.40   18.50
 -21  -1  -9    3.30   12.80
  21  -1   9   12.50   18.20
  21   1   9   -3.00   17.60
  21   1   9   -8.40   19.40
 -21   1  -9   -3.60   14.50
  20  -2  -9    4.80   15.10
  20  -2  -9    5.40   19.50
  20   2  -9   11.50   15.10
 -20   2   9  -18.60   14.70
  18  -2  -9   47.10   18.40
  18  -2  -9   54.79   16.10
  18   2  -9   60.19   17.60
 -18   2   9   32.20   16.00
  16  -2  -9    3.00   12.50
  16  -2  -9    4.80   15.40
 -16   2   9    7.30   14.80
  16   2  -9   -0.70   14.40
 -14  -2   9    0.20    5.70
  14  -2  -9    1.70   11.90
  14  -2  -9   10.70    6.10
  14  -2  -9   10.20   15.70
 -14   2   9   -4.10   12.70
  14   2  -9   19.40   14.50
 -12  -2   9  -13.20    6.10
  12  -2  -9    1.70   11.60
  12  -2  -9    3.10   12.90
  12  -2  -9    9.60    6.70
 -12   2   9   -3.10   11.50
  12   2  -9    6.50   13.30
 -10  -2   9    9.60    7.50
  10  -2  -9  -14.20   11.90
  10  -2  -9   10.60   11.10
  10  -2  -9    5.50    7.50
 -10   2   9   27.60   10.80
  10   2  -9   -2.80   12.80
  -8  -2   9    8.90    4.40
  -8  -2   9    6.70    8.20
   8  -2  -9   -2.60    8.30
   8  -2  -9    1.50    9.20
   8  -2  -9   16.90   12.00
   8   2  -9   13.70   11.80
  -8   2   9    6.10    8.50
  -6  -2   9    7.10    8.30
  -6  -2   9    6.90    2.90
   6  -2  -9   -2.30   10.10
   6  -2  -9   -2.50    8.60
  -6   2   9   20.90    7.10
   6   2  -9    6.30   10.90
   4  -2  -9   -0.40    4.20
  -4  -2   9   10.50    8.70
   4  -2  -9   -2.70   10.20
  -4   2   9   11.10    5.40
   4   2  -9    0.30   11.00
   2  -2  -9   41.80    4.20
  -2  -2   9   39.90   10.30
  -2  -2   9   47.10    4.70
   2  -2  -9   33.80   10.00
   2   2  -9   40.80   11.30
   0  -2   9   -3.60    5.10
   0  -2  -9   -4.50    8.40
   0  -2   9    9.80    9.60
   0   2  -9   -0.30    1.90
   0   2  -9    1.10    2.10
   0   2   9  -21.30    9.00
   0   2  -9    2.10    9.80
   2  -2   9    9.50    7.10
   2  -2   9    3.90    9.80
  -2  -2  -9    9.00    8.90
  -2   2  -9   17.60   10.30
   2   2   9    8.00   10.40
  -4  -2  -9    6.40   10.00
   4  -2   9   13.20    8.50
   4  -2   9    7.60    8.20
  -4   2  -9  -10.60   10.60
  -4   2  -9   15.40    4.20
   4   2   9    5.90   10.70
   6  -2   9    7.20    6.30
  -6  -2  -9   11.00   10.00
   6  -2   9    4.70    9.40
   6  -2   9   -0.90   10.60
  -6   2  -9    1.10    5.30
   6   2   9   -4.40   12.00
  -6   2  -9  -16.50    9.60
  -6   2  -9   10.90    9.50
   8  -2   9   24.70   10.60
   8  -2   9   36.80    8.80
   8  -2   9   37.90   12.30
  -8   2  -9   20.70   10.30
   8   2   9   40.50   13.20
  -8   2  -9   38.40   11.00
  10  -2   9    0.00    3.20
  10  -2   9   -2.80   12.30
  10  -2   9   11.90    9.70
  10  -2   9    0.40   11.70
 -10   2  -9   -1.70   10.20
  10   2   9    0.60   13.10
 -10   2  -9   18.20   10.50
 -12  -2  -9   -0.70    5.00
  12  -2   9    0.90   11.90
  12  -2   9  -28.70   12.60
  12  -2   9   -3.20    4.40
  12  -2   9  -10.00   10.90
 -12   2  -9  -18.10   11.50
  12   2   9   -2.60    8.90
  12   2   9    0.30   15.20
 -12   2  -9    0.20   10.40
 -14  -2  -9    9.70    6.40
  14  -2   9    7.00   14.00
  14  -2   9   10.80   13.30
  14  -2   9   14.80   14.00
 -14   2  -9   33.60   13.20
  14   2   9    7.90    9.50
  14   2   9   10.00   15.40
  16  -2   9   -0.70   14.70
  16  -2   9    3.20   14.40
  16  -2   9    1.40   14.40
 -16  -2  -9    1.90    7.20
 -16   2  -9   -3.20   13.10
  16   2   9   -2.70   18.50
  18  -2   9   43.30   18.00
  18  -2   9   -6.20   15.10
  18  -2   9   21.40   18.10
  18   2   9   -2.30   20.70
 -18   2  -9   -1.40   15.70
  20  -2   9    4.70   17.00
  20  -2   9    4.70   15.70
  20  -2   9    2.90   18.80
  20   2   9  -47.90   18.60
 -20   2  -9    3.20   15.90
  19  -3  -9    7.20   16.90
  19  -3  -9   26.80   19.20
  19   3  -9    9.40   16.40
 -19   3   9   32.60   17.80
  17  -3  -9   16.80   15.90
  17  -3  -9  -11.20   16.10
  17   3  -9    6.50   15.70
 -17   3   9  -14.00   13.90
  15  -3  -9  126.39   20.70
  15  -3  -9   82.19   16.50
 -15   3   9  117.39   16.70
  15   3  -9   84.89   19.80
  13  -3  -9   60.49   17.10
  13  -3  -9   10.70   14.20
  13   3  -9   22.00   14.80
 -13   3   9    8.00   12.40
 -11  -3   9   39.30    7.90
  11  -3  -9   41.20   14.50
  11  -3  -9   51.59   15.60
 -11   3   9   30.80   12.00
  11   3  -9   34.40   15.80
   9  -3  -9    4.10   11.50
   9  -3  -9   -0.90   12.60
  -9  -3   9  -11.50    7.10
   9   3  -9  -22.60   13.30
  -9   3   9   -9.60    9.10
   7  -3  -9   -1.90   12.10
  -7  -3   9   -4.20    8.90
   7  -3  -9   19.10   12.50
  -7   3   9   15.70    8.40
   7   3  -9   14.60   12.70
   5  -3  -9   57.29   13.40
  -5  -3   9   85.49   12.70
  -5   3   9   86.29    8.90
   5   3  -9   66.09   14.50
  -3  -3   9    6.00    9.80
  -3  -3   9    3.60    2.70
   3  -3  -9  -18.50    9.60
  -3   3   9   15.20    5.20
   3   3  -9    3.30   11.80
  -1  -3   9    3.80   10.30
   1  -3  -9   14.10   10.70
  -1  -3   9    5.40    4.80
  -1   3   9   12.30    2.80
   1   3  -9    1.40   11.40
  -1  -3  -9   39.50   12.00
   1  -3   9   31.40   12.00
   1  -3   9   40.50    7.40
   1   3   9   38.90   14.00
  -1   3  -9   20.40   12.50
   3  -3   9    6.90   11.60
  -3  -3  -9  -19.10   10.30
   3  -3   9    3.50    8.00
  -3   3  -9    4.50   11.70
   3   3   9    9.30   12.40
   5  -3   9   20.00   12.10
  -5  -3  -9   19.60   11.70
   5  -3   9    4.20   10.10
  -5   3  -9   15.90   11.70
  -5   3  -9   15.50   11.40
   5   3   9   12.00   14.00
   7  -3   9   69.39   12.30
   7  -3   9   56.19   12.00
   7   3   9   68.49   16.70
  -7   3  -9   68.79   13.60
  -7   3  -9   60.09   13.00
   9  -3   9   33.50   13.80
   9  -3   9   48.10   13.60
  -9   3  -9   35.90   11.00
   9   3   9   20.70   15.90
  -9   3  -9   50.79   14.50
  11  -3   9  172.18   19.60
  11  -3   9  168.88   19.10
  11   3   9  177.08   21.90
 -11   3  -9  185.68   19.10
 -11   3  -9  220.88   17.70
  13  -3   9   -1.90   14.10
  13  -3   9   30.10   14.70
  13   3   9   15.20   16.70
 -13   3  -9   31.70   11.30
  13   3   9   10.50   16.70
 -13   3  -9   10.60   13.20
  15  -3   9   17.90   17.30
  15  -3   9    7.70   15.40
 -15   3  -9   34.00   16.60
  15   3   9   14.30   19.00
  17  -3   9   12.50   17.60
  17  -3   9   -7.30   15.20
 -17   3  -9   -5.90   15.00
  17   3   9    3.20   20.60
  19  -3   9  -17.40   18.00
  19  -3   9    9.20   16.40
 -19   3  -9   18.40   18.50
  19   3   9  -39.80   22.10
  16  -4  -9   41.20   19.50
  16  -4  -9   20.90   15.90
 -16   4   9   -2.90   14.50
  16   4  -9    3.40   18.50
  14  -4  -9   15.40   15.30
  14  -4  -9   -1.90   16.90
  14   4  -9   39.20   18.30
 -14   4   9    6.00   13.50
  12  -4  -9    0.30   13.80
  12  -4  -9   -3.60   16.90
 -12   4   9   10.80   12.30
  12   4  -9    4.90   17.30
  10  -4  -9  -10.50   14.50
 -10  -4   9   16.10    7.60
  10  -4  -9   -8.50   13.40
 -10   4   9    9.60   11.00
  10   4  -9   20.20   15.70
  -8  -4   9    8.20    8.30
   8  -4  -9   30.70   15.90
   8  -4  -9  -16.00   14.00
   8   4  -9   -0.60   14.30
  -8   4   9   -6.60    9.40
   6  -4  -9   50.99   14.80
  -6  -4   9   37.40   10.50
  -6   4   9   39.70    9.20
   6   4  -9   49.60   16.90
   4  -4  -9   12.70   12.80
  -4  -4   9   39.70   11.80
  -4   4   9   27.20    9.10
   4   4  -9   37.50   14.80
  -2  -4   9  287.27   22.30
   2  -4  -9  244.18   22.30
  -2  -4   9  296.77   15.30
   2   4  -9  331.27   28.50
   0  -4   9   -3.60    6.00
   0  -4   9   13.10   12.20
   0  -4  -9    0.80   12.70
   0   4  -9   -7.80   13.90
   0   4   9    1.80   13.20
   2  -4   9   28.80    8.60
  -2  -4  -9   32.90   13.80
   2  -4   9  -17.00   11.70
   2   4   9   42.00   15.30
  -2   4  -9   23.60   13.20
   4  -4   9   48.40   14.60
   4  -4   9   32.40   10.50
  -4  -4  -9   40.10   14.20
   4   4   9   49.00   15.60
  -4   4  -9   38.50   14.40
   6  -4   9   32.40   14.40
  -6  -4  -9   -0.90   13.20
   6  -4   9   -0.60   11.50
  -6   4  -9   24.40   15.00
  -6   4  -9   25.40   13.00
   6   4   9   15.30   15.30
   8  -4   9   47.70   16.10
   8  -4   9   45.60   13.60
  -8   4  -9   60.69   15.60
   8   4   9   82.09   19.70
  -8   4  -9   66.89   14.10
  10  -4   9   64.19   16.80
  10  -4   9   37.10   14.40
  10   4   9   53.69   19.60
 -10   4  -9   75.89   17.00
 -10   4  -9   80.19   13.60
  12  -4   9   12.60   16.10
  12  -4   9   29.10   16.10
 -12   4  -9    4.50   14.70
  12   4   9   25.00   19.40
  14  -4   9   -6.90   16.40
  14  -4   9   37.60   16.60
 -14   4  -9   51.69   18.30
  14   4   9   74.19   20.90
  16  -4   9   -4.50   17.20
  16  -4   9  -11.90   16.00
 -16   4  -9   -2.80   16.70
  16   4   9   -2.40   18.70
  13  -5  -9   26.30   16.90
  13  -5  -9    6.40   19.80
  13   5  -9   25.30   18.70
  11  -5  -9   15.90   16.20
  11  -5  -9   84.29   21.10
  11   5  -9   18.80   18.00
   9  -5  -9   28.80   17.70
   9   5  -9    0.90   16.80
  -7  -5   9    8.90   10.40
   7  -5  -9  -16.60   13.90
   7   5  -9   10.90   16.70
   5  -5  -9   77.69   18.80
  -5  -5   9   90.09   15.10
   5   5  -9   43.40   17.80
  -3  -5   9   -8.20   12.30
   3  -5  -9    0.80   14.40
   3   5  -9    3.60   15.40
   1  -5  -9    4.80   14.80
  -1  -5   9   41.10   16.10
   1   5  -9    3.40   15.90
  -1   5   9   15.20   15.60
   1  -5   9   27.40    8.20
   1  -5   9   -3.30   15.10
  -1  -5  -9   -2.50   14.30
   1   5   9   37.80   17.10
  -1   5  -9   27.80   15.00
   3  -5   9  -12.30   14.20
   3  -5   9   -2.80    9.10
  -3  -5  -9  -12.70   14.20
  -3   5  -9    2.80   14.80
   3   5   9   -5.80   16.90
  -5  -5  -9   28.30   16.80
   5  -5   9    0.70   15.30
   5  -5   9   -7.30   11.00
  -5   5  -9  -20.60   12.90
  -5   5  -9  -23.60   13.80
   5   5   9   27.90   17.20
   7  -5   9    9.40   15.70
   7  -5   9   15.20   13.70
  -7   5  -9   52.29   16.40
   7   5   9   33.80   18.40
  -7   5  -9   34.60   14.30
   9  -5   9   15.50   17.00
   9  -5   9   11.70   15.40
   9   5   9   34.50   20.70
  -9   5  -9   22.80   15.90
  11  -5   9  144.39   21.90
  11  -5   9  139.99   22.40
  11   5   9  138.09   24.20
 -11   5  -9  162.28   22.00
  13  -5   9    6.70   16.40
  13  -5   9    5.10   18.10
  13   5   9   30.60   19.90
 -13   5  -9   17.70   18.70
   6  -6  -9   70.49   20.10
   6   6  -9   65.29   21.50
   4  -6  -9    7.30   18.00
  -4  -6   9    3.10   15.70
  -4   6   9   13.60   19.50
   4   6  -9   -5.10   18.70
  -2  -6   9  221.88   21.90
   2  -6  -9  154.78   23.00
  -2   6   9  201.88   25.00
   2   6  -9  101.49   22.40
   0  -6  -9   13.50   18.90
   0  -6   9   11.60   15.90
   0   6   9   -7.80   18.10
   0   6  -9  -15.90   17.50
  -2  -6  -9   21.10   17.80
   2  -6   9   38.90   17.50
  -2   6  -9   59.89   18.40
  -2   6  -9   52.99   18.40
   2   6   9   45.50   20.30
   4  -6   9    5.40   16.80
  -4  -6  -9   11.70   17.70
  -4   6  -9    7.00   16.80
   4   6   9   -0.20   18.60
  -4   6  -9   17.90   16.50
   6  -6   9   52.29   19.10
  -6   6  -9   25.60   18.50
   6   6   9   16.80   19.80
 -22   0  10   22.70   18.00
 -20   0  10  -40.90   16.10
 -18   0  10    1.00   14.60
  18   0 -10    4.10    9.70
 -16   0  10   66.79   16.90
  16   0 -10   57.19   12.00
  14   0 -10  467.15   24.40
  14   0 -10  472.85   28.70
 -14   0  10  463.65   31.60
 -12   0  10  844.02   41.60
  12   0 -10  800.62   41.50
  12   0 -10  852.21   37.30
 -10   0  10  565.64   27.10
  10   0 -10  627.54   33.30
  10   0 -10  630.54   33.50
   8   0 -10   -4.40    9.90
  -8   0  10    5.00    4.90
   8   0 -10   -1.10    9.30
   6   0 -10   96.29   11.50
  -6   0  10   58.59    7.00
   6   0 -10   76.09   13.00
   4   0 -10    7.60    9.60
   4   0 -10    6.90    7.40
  -4   0  10    8.30    5.50
   2   0 -10  643.14   34.90
   2   0 -10  659.73   30.20
  -2   0  10  682.13   30.10
   0   0 -10   22.80    5.90
   0   0  10   18.10    7.40
   0   0 -10   18.30    9.90
   2   0  10 1522.85   63.29
  -2   0 -10 1448.06   66.19
  -2   0 -10 1513.75   61.39
   4   0  10   36.50   10.30
  -4   0 -10   41.20    6.80
  -4   0 -10   47.00   11.00
   4   0  10   46.00    9.30
   6   0  10  732.73   35.80
   6   0  10  716.23   35.00
  -6   0 -10  691.53   36.90
  -6   0 -10  762.22   32.70
   8   0  10    1.90   10.30
  -8   0 -10    7.70   11.60
  -8   0 -10   -1.40    6.20
   8   0  10   -4.40    9.80
 -10   0 -10  186.88   14.10
  10   0  10  159.38   17.90
  10   0  10  133.69   16.00
  12   0  10   20.90   14.90
 -12   0 -10   27.60    9.10
  12   0  10   36.50   11.60
  14   0  10 1635.54   74.49
  14   0  10 1590.74   73.99
  14   0  10 1597.04   70.99
 -14   0 -10 1624.24   69.79
 -16   0 -10   63.29   13.00
  16   0  10   38.20   18.50
  16   0  10   54.19   18.70
  16   0  10   75.59   14.30
  18   0  10  248.68   25.20
  18   0  10  235.68   20.10
 -18   0 -10  221.88   20.50
  18   0  10  242.68   27.60
  20   0  10   22.10   18.70
 -20   0 -10   15.00   14.00
  20   0  10   15.90   18.80
  21  -1 -10    7.10   18.70
 -21   1  10   20.00   18.70
  19  -1 -10   25.30   18.20
 -19   1  10    0.20   16.80
  19   1 -10   15.20   13.60
  17  -1 -10  -10.40   15.20
  17  -1 -10  -16.90   10.80
 -17   1  10    7.20   14.00
  17   1 -10   -9.30   12.70
  15  -1 -10  170.68   14.40
  15  -1 -10  135.19   19.20
  15  -1 -10  163.98   15.80
  15   1 -10  150.28   17.70
 -15   1  10  111.09   16.90
  13  -1 -10  305.17   25.30
  13  -1 -10  314.67   21.40
  13  -1 -10  338.87   22.20
  13   1 -10  326.17   24.70
 -13   1  10  315.97   25.40
  11  -1 -10  295.07   21.10
  11  -1 -10  278.47   19.60
  11  -1 -10  286.07   23.80
 -11   1  10  298.07   21.50
  11   1 -10  317.07   23.40
   9  -1 -10  175.78   17.50
   9  -1 -10  124.89   14.20
  -9   1  10  150.68   14.50
   9   1 -10  166.28   17.30
  -7  -1  10   94.89    9.20
   7  -1 -10  123.79   13.80
   7  -1 -10  109.29   14.40
  -7   1  10   98.69   10.90
   7   1 -10  120.49   15.00
  -5  -1  10    3.80    2.80
  -5  -1  10   12.10    4.80
   5  -1 -10   -2.40    9.00
   5  -1 -10    1.70   10.00
   5   1 -10  -11.70   10.20
   3  -1 -10  155.28   11.20
  -3  -1  10  177.48   10.00
   3  -1 -10  153.08   14.90
  -3  -1  10  177.68    9.90
  -3  -1  10  177.28   14.90
   3  -1 -10  178.38   14.00
  -3  -1  10  173.78   10.00
   3   1 -10  171.78   12.30
   3   1 -10  161.78   16.70
   1  -1 -10  593.54   28.70
  -1  -1  10  602.54   30.30
  -1  -1  10  610.14   25.30
   1  -1 -10  512.15   31.00
   1  -1 -10  609.94   25.60
   1   1 -10  519.95   31.20
   1   1 -10  614.64   25.50
   1  -1  10 1888.01   75.19
   1  -1  10 1790.42   78.79
  -1  -1 -10 1971.10   77.39
  -1  -1 -10 1809.62   79.89
  -1  -1 -10 1899.01   74.49
   1   1  10 1838.32   78.59
  -1   1 -10 1833.32   73.69
  -1   1 -10 1773.32   79.79
   3  -1  10  634.64   32.70
  -3  -1 -10  650.33   26.40
  -3  -1 -10  602.34   30.20
   3  -1  10  672.73   29.00
  -3  -1 -10  650.23   26.50
  -3  -1 -10  591.04   33.40
  -3   1 -10  675.03   33.90
   3   1  10  628.14   31.70
   5  -1  10  236.38   18.10
  -5  -1 -10  231.38   10.70
   5  -1  10  202.38   15.60
  -5  -1 -10  223.98   15.90
  -5   1 -10  249.58   21.20
  -5   1 -10  205.48   16.60
   5   1  10  227.48   19.70
  -5   1 -10  193.58   13.80
  -7  -1 -10  108.49    7.80
   7  -1  10   97.09   13.60
   7  -1  10   96.79   14.10
   7  -1  10  109.39   11.90
   7   1  10  110.89   15.00
  -7   1 -10   94.99   11.50
  -7   1 -10  112.79   14.70
   9  -1  10   -4.00   10.70
  -9  -1 -10   -1.80    4.90
   9  -1  10    8.10   10.50
   9  -1  10   20.10   12.80
   9   1  10   -1.00   11.40
  -9   1 -10   -2.10    9.00
   9   1  10    0.60   10.80
  -9   1 -10  -14.90   11.20
 -11  -1 -10  147.59   12.10
  11  -1  10  137.19   17.10
  11  -1  10  180.98   17.80
  11  -1  10  164.68   16.60
  11   1  10  143.79   14.60
 -11   1 -10  106.69   15.20
 -11   1 -10  182.28   15.90
  11   1  10  176.58   19.50
  13  -1  10   33.10   14.50
 -13  -1 -10   31.80    7.90
  13  -1  10   21.50   14.00
  13  -1  10   32.90   12.70
 -13   1 -10   18.30   12.10
  13   1  10   23.00   11.60
  13   1  10   41.70   15.50
  15  -1  10  318.57   25.40
 -15  -1 -10  285.57   18.90
  15  -1  10  247.78   25.30
  15  -1  10  263.17   24.30
  15   1  10  306.97   21.60
  15   1  10  291.07   27.80
 -15   1 -10  270.07   22.60
  17  -1  10  116.39   19.80
  17  -1  10  101.99   19.30
  17  -1  10   81.49   15.40
 -17  -1 -10  111.59   12.90
  17   1  10  120.09   21.80
  17   1  10  116.19   15.20
 -17   1 -10   92.49   16.60
  19  -1  10   94.59   16.70
  19  -1  10  128.89   21.30
  19  -1  10  154.48   23.50
 -19  -1 -10  114.49   14.80
 -19   1 -10  116.69   17.90
  19   1  10  132.99   25.90
  19   1  10   84.69   22.40
  21  -1  10  -20.20   17.10
  21  -1  10   27.40   20.40
 -21   1 -10   15.80   16.40
  21   1  10   -1.30   21.10
  21   1  10   25.70   20.20
  20  -2 -10   25.00   14.70
  20  -2 -10    9.20   18.80
 -20   2  10   14.10   17.40
  20   2 -10   18.60   17.10
  18  -2 -10   23.80   13.50
  18  -2 -10   20.60   19.30
  18   2 -10  -10.50   15.90
 -18   2  10   10.70   14.80
  16  -2 -10   31.70   14.20
  16  -2 -10   32.70   18.20
 -16   2  10   13.60   13.40
  16   2 -10   41.30   16.70
  14  -2 -10  491.65   25.20
 -14  -2  10  459.35   24.00
  14  -2 -10  522.95   33.60
  14  -2 -10  459.25   29.80
 -14   2  10  479.85   30.60
  14   2 -10  493.35   34.80
 -12  -2  10  335.57   20.50
  12  -2 -10  397.56   24.50
  12  -2 -10  375.36   28.20
  12  -2 -10  374.66   21.80
  12   2 -10  328.07   29.50
 -12   2  10  350.76   23.80
  10  -2 -10  344.87   23.60
  10  -2 -10  372.76   22.50
  10  -2 -10  368.66   27.00
 -10  -2  10  372.96   21.50
 -10   2  10  346.27   23.00
  10   2 -10  353.16   28.60
  -8  -2  10    9.40    4.20
   8  -2 -10    9.50   12.20
   8  -2 -10    9.20    9.40
  -8  -2  10   -1.00    9.00
   8   2 -10    7.10   11.90
  -8   2  10    0.60    7.90
  -6  -2  10   93.89    5.40
  -6  -2  10   96.89   12.10
   6  -2 -10   95.09   14.70
   6  -2 -10   65.39   11.90
   6   2 -10   95.99   15.60
  -6   2  10  103.49    9.90
   4  -2 -10    0.00    4.10
   4  -2 -10   -9.20    9.60
   4  -2 -10   -3.20    9.80
  -4  -2  10  -13.50   10.10
   4   2 -10    0.50   11.40
  -4   2  10   12.80    5.30
   2  -2 -10  431.26   25.10
  -2  -2  10  442.46   25.70
  -2  -2  10  436.76   19.70
   2  -2 -10  463.45   19.30
   2   2 -10  433.36   27.60
   0  -2  10   90.09   12.80
   0  -2  10   92.09    8.10
   0  -2 -10   78.99   11.70
   0   2 -10   77.29   14.10
   0   2  10   68.49   12.70
   2  -2  10  764.32   34.70
   2  -2  10  776.42   36.80
  -2  -2 -10  759.82   37.00
  -2   2 -10  734.53   38.60
   2   2  10  756.92   39.00
   4  -2  10   19.90    9.00
  -4  -2 -10   24.10   10.60
   4  -2  10   16.00   11.20
  -4   2 -10   36.70   11.40
   4   2  10   33.40   12.00
   6  -2  10  572.24   26.90
   6  -2  10  556.04   31.80
   6  -2  10  577.54   30.90
  -6  -2 -10  594.74   31.00
  -6   2 -10  572.34   32.60
   6   2  10  605.74   33.10
  -6   2 -10  559.04   31.60
   8  -2  10   19.00   12.30
   8  -2  10    1.90   11.20
   8  -2  10    5.80    7.60
  -8   2 -10    7.40   10.30
  -8   2 -10    9.50   11.00
   8   2  10    0.10   12.30
  10  -2  10   98.19   15.90
  10  -2  10   74.59   15.20
  10  -2  10   92.99   12.40
 -10   2 -10   81.89   14.50
 -10   2 -10   83.79   14.10
  10   2  10   93.59   17.10
  10   2  10  110.09   12.70
  12  -2  10   35.50   14.70
  12  -2  10   17.60   13.30
  12  -2  10   33.40   11.30
 -12  -2 -10   34.80    8.10
 -12   2 -10   24.60   12.30
 -12   2 -10   18.80   11.90
  12   2  10   33.20   15.40
  12   2  10   43.70   11.50
  14  -2  10  905.61   47.30
  14  -2  10  932.81   47.20
  14  -2  10  918.61   48.50
  14   2  10  955.00   43.80
 -14   2 -10  984.70   47.90
  14   2  10  883.01   49.80
  16  -2  10   29.10   15.80
  16  -2  10   26.80   15.60
  16  -2  10   -0.60   15.30
 -16   2 -10   20.30   15.30
  16   2  10    2.20   17.70
  18  -2  10  198.18   21.30
  18  -2  10  211.48   23.30
  18  -2  10  156.58   22.60
 -18   2 -10  183.58   21.10
  18   2  10  194.08   27.40
  20  -2  10    3.90   17.60
  20  -2  10  -21.90   17.60
  20  -2  10   -5.90   15.30
  20   2  10   -2.60   20.60
 -20   2 -10    6.10   16.70
  19  -3 -10   16.60   20.20
  19  -3 -10   -1.20   15.00
 -19   3  10    5.30   16.00
  19   3 -10   -1.60   18.50
  17  -3 -10   23.90   18.60
  17  -3 -10  -10.80   14.70
 -17   3  10   11.10   16.10
  17   3 -10  -14.90   17.10
  15  -3 -10  117.49   17.80
  15  -3 -10  135.49   23.20
  15   3 -10  119.99   20.00
 -15   3  10  135.29   18.50
  13  -3 -10   50.19   18.40
  13  -3 -10   67.09   15.90
 -13   3  10   33.70   13.60
  13   3 -10   41.20   16.30
  11  -3 -10  378.76   31.90
  11  -3 -10  398.76   29.70
 -11  -3  10  414.36   21.60
  11   3 -10  400.26   32.90
 -11   3  10  371.66   25.20
   9  -3 -10   71.99   15.00
  -9  -3  10   70.39   10.70
   9  -3 -10   99.49   16.70
   9   3 -10   65.69   17.30
  -9   3  10  106.29   12.50
  -7  -3  10   69.69   11.80
   7  -3 -10   72.39   15.20
  -7   3  10   85.59   10.40
   7   3 -10   74.39   16.10
  -5  -3  10   -4.40   10.40
   5  -3 -10   -3.00   11.60
   5   3 -10   -4.00   12.20
  -5   3  10    6.10    6.50
   3  -3 -10  150.88   16.70
  -3  -3  10  155.28   15.90
   3   3 -10  141.09   18.00
  -3   3  10  186.08   10.50
   1  -3 -10  325.47   23.90
  -1  -3  10  365.16   23.50
  -1  -3  10  333.77   16.50
   1   3 -10  320.87   25.70
   1  -3  10 1412.76   59.29
  -1  -3 -10 1371.76   63.59
   1  -3  10 1445.46   63.19
  -1   3 -10 1446.56   65.29
   1   3  10 1341.07   64.19
   3  -3  10  427.66   28.00
  -3  -3 -10  412.06   27.30
   3  -3  10  480.75   24.30
   3   3  10  427.46   29.10
  -3   3 -10  435.66   30.10
   5  -3  10  162.78   18.10
  -5  -3 -10  145.29   16.60
   5  -3  10  146.29   14.70
  -5   3 -10  154.18   17.60
  -5   3 -10  170.78   17.50
   5   3  10  184.98   19.70
   7  -3  10   60.29   13.40
   7  -3  10   91.69   15.20
  -7   3 -10   40.50   13.30
  -7   3 -10   32.40   13.00
   7   3  10   58.29   16.00
   9  -3  10   -3.00   12.40
   9  -3  10    6.00   13.20
  -9   3 -10   15.90   11.70
   9   3  10   -2.80   15.80
  -9   3 -10    3.10   12.40
  11  -3  10  149.79   19.30
  11  -3  10  148.89   18.40
  11   3  10  151.28   21.50
 -11   3 -10  162.98   16.70
 -11   3 -10  142.59   18.30
  13  -3  10   77.09   16.90
  13  -3  10   81.99   17.20
  13   3  10  123.09   21.80
 -13   3 -10   74.09   16.50
 -13   3 -10   66.59   14.20
  13   3  10   90.49   21.00
  15  -3  10  388.96   31.10
  15  -3  10  423.86   30.90
  15   3  10  319.07   30.60
 -15   3 -10  333.27   28.10
  17  -3  10   59.79   20.10
  17  -3  10   71.29   18.30
  17   3  10   63.29   23.10
 -17   3 -10   33.90   16.50
  19  -3  10   95.09   21.30
  16  -4 -10   12.70   15.50
  16  -4 -10   15.10   19.10
 -16   4  10   11.20   14.80
  16   4 -10    7.00   17.50
  14  -4 -10  252.47   24.30
  14  -4 -10  229.28   26.50
  14   4 -10  203.08   26.30
 -14   4  10  261.87   22.80
  12  -4 -10   95.69   19.30
  12  -4 -10  116.69   22.20
  12   4 -10   97.09   19.90
 -12   4  10  102.29   15.60
  10  -4 -10  186.58   23.00
  10  -4 -10  207.88   21.90
 -10  -4  10  207.38   16.20
 -10   4  10  201.58   17.70
  10   4 -10  173.58   24.40
   8  -4 -10   25.20   16.10
  -8  -4  10    4.40    9.10
   8   4 -10   12.10   16.30
  -6  -4  10   39.90   12.50
   6  -4 -10    2.50   13.80
   6   4 -10   12.40   14.90
  -4  -4  10   -1.60   12.40
   4  -4 -10    1.50   13.10
   4   4 -10   -3.40   15.60
   2  -4 -10  134.39   17.80
  -2  -4  10  172.48   17.50
   2   4 -10  146.99   20.70
   0  -4  10   15.40    6.30
   0  -4 -10   19.20   13.80
   0  -4  10   13.50   12.60
   0   4  10   22.70   14.70
   0   4 -10   25.90   14.30
   2  -4  10  444.46   32.00
   2  -4  10  470.95   25.30
  -2  -4 -10  479.15   32.80
   2   4  10  496.35   32.70
  -2   4 -10  495.45   33.60
  -4  -4 -10   14.40   14.20
   4  -4  10    4.70   13.80
   4  -4  10   19.30    9.60
   4   4  10   47.20   17.20
  -4   4 -10    2.80   13.60
  -6  -4 -10  198.98   21.20
   6  -4  10  202.68   21.30
   6  -4  10  201.78   18.30
   6   4  10  196.58   23.50
  -6   4 -10  218.48   21.50
  -6   4 -10  217.58   20.30
   8  -4  10   10.60   14.90
   8  -4  10   10.70   12.80
  -8   4 -10    8.90   15.10
   8   4  10   10.00   16.40
  -8   4 -10   -2.80   12.20
  10  -4  10   44.00   16.10
  10  -4  10   26.70   14.90
 -10   4 -10   33.70   12.80
 -10   4 -10   27.70   14.90
  10   4  10   41.60   19.10
  12  -4  10   11.60   16.60
  12  -4  10    9.10   16.10
 -12   4 -10   29.30   17.30
  12   4  10   63.69   20.90
  14  -4  10  423.76   33.20
  14  -4  10  417.56   33.70
  14   4  10  414.46   36.30
 -14   4 -10  451.85   33.60
  16  -4  10   23.20   18.90
  16  -4  10  -16.10   16.10
  16   4  10   15.40   20.60
 -16   4 -10   16.60   18.70
  13  -5 -10   -5.20   20.60
  13  -5 -10   20.40   18.70
  11  -5 -10  185.28   24.80
  11   5 -10  169.18   25.80
   9  -5 -10   42.60   17.60
   9   5 -10   29.90   19.70
  -7  -5  10   55.59   13.10
   7  -5 -10   65.09   18.40
   7   5 -10   45.10   20.10
   5  -5 -10    1.00   15.50
  -5  -5  10   -7.90   13.50
   5   5 -10   11.40   18.00
   3  -5 -10   26.20   17.60
  -3  -5  10   15.60   15.10
   3   5 -10   24.90   18.20
   1  -5 -10  173.28   21.60
  -1  -5  10  162.18   19.60
   1   5 -10  166.98   23.10
  -1   5  10  139.29   22.50
  -1  -5 -10  283.57   27.60
   1  -5  10  324.17   25.60
   1   5  10  312.97   29.10
  -1   5 -10  291.57   27.30
  -3  -5 -10   92.19   19.30
   3  -5  10  120.19   19.30
   3  -5  10   86.29   12.20
   3   5  10  131.39   21.10
  -3   5 -10  117.69   19.00
   5  -5  10   33.00   17.20
   5  -5  10   69.39   13.30
  -5  -5 -10   88.39   20.00
  -5   5 -10   47.50   17.00
  -5   5 -10   67.69   16.50
   5   5  10   67.49   20.60
   7  -5  10   27.10   14.40
   7  -5  10    8.20   15.70
  -7   5 -10   16.60   15.80
   7   5  10   25.80   18.70
  -7   5 -10   41.80   15.60
   9  -5  10    3.90   15.30
   9  -5  10    6.90   16.80
   9   5  10   23.70   20.30
  -9   5 -10   32.00   17.80
  11  -5  10   89.69   20.70
  11  -5  10   47.10   18.40
  11   5  10   92.79   22.70
 -11   5 -10   53.89   19.00
   4  -6 -10    1.30   17.90
  -4  -6  10  -22.70   13.70
  -4   6  10   12.10   19.20
   4   6 -10    3.50   18.40
  -2  -6  10   67.69   18.40
   2  -6 -10   56.09   21.40
  -2   6  10   63.29   20.70
   2   6 -10   78.19   22.20
   0  -6  10    3.00   16.30
   0  -6 -10    6.20   17.80
   0   6  10    9.00   20.00
   0   6 -10   14.60   19.40
  -2  -6 -10  283.97   28.20
   2  -6  10  277.77   27.00
  -2   6 -10  253.37   27.50
  -2   6 -10  300.47   28.20
   2   6  10  274.17   29.90
   4  -6  10  -11.70   16.20
  -4  -6 -10    3.70   18.60
  -4   6 -10   -8.40   16.30
 -20   0  11  -16.00   15.90
  20   0 -11  -11.20   19.80
  18   0 -11    9.20   10.60
 -18   0  11   15.70   15.80
  18   0 -11  -10.30   16.70
  16   0 -11   12.40   11.30
  16   0 -11   -0.20   16.50
  14   0 -11   -2.60   13.50
  14   0 -11   -0.20   11.80
  12   0 -11   21.80   12.50
  12   0 -11   11.30   13.70
  10   0 -11    2.20   10.90
  10   0 -11   10.30   11.60
   8   0 -11   -5.70    9.20
   8   0 -11    8.80   11.40
  -8   0  11    7.50    4.90
  -6   0  11   -9.70    4.60
   6   0 -11    0.20   10.00
   6   0 -11   12.80    9.30
   4   0 -11    0.20   11.20
   4   0 -11   -8.10    7.70
  -4   0  11    1.30    6.80
   2   0 -11   19.60   10.60
  -2   0  11    4.40    6.90
   2   0 -11   -2.70    6.70
   0   0 -11    2.10    5.70
   0   0  11    2.80    7.00
   0   0 -11    7.00   10.50
  -2   0 -11   -1.40    5.10
   2   0  11    0.40    7.60
  -2   0 -11   18.50   11.20
  -4   0 -11    4.50    5.70
  -4   0 -11   -1.10   10.50
   4   0  11    0.50    8.30
   4   0  11   21.20   10.80
   6   0  11    9.80   10.70
  -6   0 -11   -3.80    5.80
  -6   0 -11   -6.90   10.30
   6   0  11   -7.20    9.20
   8   0  11    3.60   10.90
  -8   0 -11   -7.30   10.90
  -8   0 -11   -0.20    6.30
   8   0  11  -13.00   10.50
 -10   0 -11    6.10    7.30
  10   0  11   -2.80   11.20
  10   0  11    5.60   12.30
  12   0  11   -2.90   14.40
 -12   0 -11   -2.50    8.00
  12   0  11    8.90   11.30
  14   0  11    6.90   15.40
 -14   0 -11   12.40    9.00
  14   0  11   -1.30   11.40
  14   0  11  -18.10   15.30
  16   0  11   -2.30   12.50
  16   0  11  -10.00   15.70
 -16   0 -11    0.30   10.00
  16   0  11  -11.70   15.50
  18   0  11   -4.00   16.70
  18   0  11  -13.20   12.80
 -18   0 -11  -21.30   10.90
  18   0  11   -4.80   16.60
 -20   0 -11    8.90   13.30
  20   0  11   17.80   17.30
  20   0  11   14.00   19.80
  21  -1 -11   16.60   19.50
 -21   1  11   -9.90   16.20
  19  -1 -11   16.00   18.20
 -19   1  11  -16.00   16.50
  19   1 -11    5.70   13.70
  17  -1 -11  -21.20   15.80
  17  -1 -11   -7.30   17.00
  17   1 -11    2.20   12.90
 -17   1  11   -4.70   15.10
  15  -1 -11   -9.90    8.30
  15  -1 -11    5.50   16.30
  15  -1 -11    2.10    9.80
  15   1 -11   14.20   13.60
 -15   1  11   15.50   14.40
  13  -1 -11    0.30    9.30
  13  -1 -11  -22.40    8.90
  13  -1 -11    1.40   13.90
  13   1 -11  -18.70   11.80
 -13   1  11   -7.00   12.60
  11  -1 -11    6.70   10.40
  11  -1 -11   32.40   13.70
  11   1 -11   16.60   12.90
 -11   1  11   10.30   11.60
   9  -1 -11    5.20   10.80
   9  -1 -11    5.00   13.00
   9   1 -11    0.20   11.20
  -9   1  11   21.90   10.40
  -7  -1  11   90.99    8.90
   7  -1 -11  101.79   14.60
   7  -1 -11   85.19   13.50
  -7  -1  11   95.99    5.20
   7   1 -11  102.29   14.60
   5  -1 -11   10.00    9.40
   5  -1 -11   -7.90   10.60
  -5  -1  11    6.90    4.60
  -5  -1  11    9.90   10.10
  -5  -1  11   -3.80    2.90
   5   1 -11   -2.00    7.30
   5   1 -11   -2.80   10.90
  -3  -1  11   -2.00    9.70
   3  -1 -11   -2.60    4.90
  -3  -1  11    8.70    4.00
  -3  -1  11    0.50    4.10
   3  -1 -11    4.30   10.70
   3  -1 -11    8.10    9.20
  -3  -1  11   11.90    4.00
   3   1 -11    8.10   11.70
   3   1 -11    2.00    6.00
   1  -1 -11    2.50    4.10
   1  -1 -11    5.10    7.90
  -1  -1  11    7.00    4.20
   1  -1 -11   -7.20    9.70
  -1  -1  11   -2.50    9.80
   1   1 -11    1.50   10.50
   1   1 -11    3.90    4.40
  -1   1  11   -5.40    9.10
  -1  -1 -11   -9.10    9.80
  -1  -1 -11   -0.70    7.50
   1  -1  11   -1.50    4.60
   1  -1  11   10.30   10.30
  -1  -1 -11    1.60    3.30
   1   1  11   12.50   10.00
  -1   1 -11    0.50   11.30
  -1   1 -11    0.40    2.30
  -3  -1 -11   10.30    7.80
  -3  -1 -11    8.10    3.00
   3  -1  11   12.90    6.30
  -3  -1 -11   13.50    3.00
   3  -1  11   -4.20   10.20
  -3  -1 -11    3.20   11.60
  -3   1 -11    9.30   11.00
   3   1  11   -4.50    9.90
  -5  -1 -11   19.10    3.50
   5  -1  11   29.60    8.40
   5  -1  11   17.40   11.00
  -5  -1 -11   30.80    8.30
   5   1  11   27.10   10.80
  -5   1 -11   17.60   12.10
  -5   1 -11   12.60    9.00
   7  -1  11   19.80   11.90
   7  -1  11   20.00   12.50
  -7  -1 -11   14.90    4.00
   7  -1  11   -0.90    8.70
  -7   1 -11   -4.00    8.70
  -7   1 -11   26.40   11.70
   7   1  11   -1.30   10.80
   7   1  11    9.50   10.70
   9  -1  11    0.00   10.40
   9  -1  11    5.90   11.90
  -9  -1 -11    5.40    4.90
   9  -1  11    3.50   12.40
   9   1  11   16.30   12.00
   9   1  11    6.00   12.00
  -9   1 -11   -8.50   12.30
  -9   1 -11   12.60    9.50
  11  -1  11    9.90   12.30
  11  -1  11   15.30   13.00
 -11  -1 -11   -2.50    5.30
  11  -1  11   -6.40   12.30
  11   1  11   13.70   14.20
 -11   1 -11    2.20   12.50
  11   1  11   -6.90   12.00
 -11   1 -11    5.00    9.40
  13  -1  11   -4.30   12.30
  13  -1  11   -0.30   14.90
  13  -1  11   11.70   14.40
 -13  -1 -11   -2.70    6.30
  13   1  11  -25.80   13.90
  13   1  11   20.90   12.20
 -13   1 -11   -4.80   11.00
 -15  -1 -11   -5.00    7.30
  15  -1  11   18.50   16.10
  15  -1  11   15.90   14.90
  15  -1  11   22.60   15.60
 -15   1 -11    5.10   12.60
  15   1  11   -2.60   17.00
  15   1  11    9.10   12.10
  17  -1  11   32.30   18.00
  17  -1  11   28.50   13.90
  17  -1  11   16.30   16.80
 -17   1 -11    1.40   13.70
  17   1  11    1.30   16.20
  17   1  11   -3.00   18.80
  19  -1  11   25.10   15.00
  19  -1  11   32.50   19.30
  19  -1  11   39.90   19.90
 -19   1 -11   18.90   15.30
  19   1  11   13.40   20.50
  19   1  11    3.00   20.30
  20  -2 -11   -6.10   18.80
  20   2 -11    7.70   16.60
 -20   2  11   -1.40   17.60
  18  -2 -11   14.90   19.90
  18  -2 -11   -3.40   13.50
  18   2 -11   24.30   15.80
 -18   2  11   -2.00   16.00
  16  -2 -11   14.90   12.80
  16  -2 -11  -13.70   17.50
 -16   2  11   13.70   13.20
  16   2 -11    8.70   15.80
  14  -2 -11    3.50   15.00
 -14  -2  11    1.70    7.20
  14  -2 -11    1.30    7.30
  14  -2 -11    3.40   12.00
  14   2 -11   14.80   14.00
 -14   2  11   -0.10   11.60
  12  -2 -11    0.90    8.20
  12  -2 -11    8.60   14.60
 -12  -2  11    5.70    8.20
  12  -2 -11   16.90   11.60
 -12   2  11   14.70   11.80
  12   2 -11   11.80   14.90
 -10  -2  11   66.89   11.00
  10  -2 -11   79.29   16.40
  10  -2 -11   68.09   11.60
  10   2 -11   62.89   16.20
 -10   2  11   80.99   12.10
  -8  -2  11    6.80   10.50
   8  -2 -11   18.10   10.50
   8  -2 -11    4.80   12.20
  -8   2  11   19.00    8.80
   8   2 -11   21.60   12.80
  -6  -2  11    7.40    9.80
   6  -2 -11   -8.20   10.40
   6  -2 -11   -6.30   12.40
   6   2 -11   -0.60   11.60
  -6   2  11   15.10    7.00
   4  -2 -11   -8.10   10.70
   4  -2 -11   -6.50    3.70
   4  -2 -11    5.70   10.70
  -4  -2  11   -3.50   10.20
   4   2 -11    1.50   11.30
  -2  -2  11   18.70    4.30
   2  -2 -11   21.10    3.30
   2  -2 -11   16.50   10.70
  -2  -2  11   25.10   11.40
   2   2 -11   21.50    5.00
   2   2 -11    1.30   12.30
   0  -2  11    1.60    5.40
   0  -2  11  -11.20   10.00
   0  -2 -11    3.10   10.50
   0   2 -11   14.20   11.80
   0   2  11   -8.20   10.50
  -2  -2 -11   -0.30   10.20
   2  -2  11   -1.40   10.80
   2  -2  11    0.90    6.80
   2   2  11    8.00   11.50
  -2   2 -11   -2.60   11.00
  -4  -2 -11  -11.30   10.00
   4  -2  11  -19.90   10.30
   4  -2  11    9.30    9.00
   4   2  11   -1.10   11.20
  -4   2 -11   -5.90   12.10
  -6  -2 -11   13.20   10.90
   6  -2  11   15.50    6.10
   6  -2  11   12.30   10.90
   6  -2  11   24.80   12.80
  -6   2 -11    4.70   12.60
   6   2  11   40.00   14.60
  -6   2 -11   14.10   11.70
   8  -2  11    7.40   10.80
   8  -2  11   -4.80    6.80
   8  -2  11  -10.10   12.20
  -8   2 -11   -5.60   12.00
  -8   2 -11    0.90   11.20
   8   2  11   19.20   14.30
  10  -2  11   13.60   13.20
  10  -2  11    5.40    8.70
  10  -2  11   -4.50   12.90
 -10   2 -11   -3.20   12.20
  10   2  11   22.70   14.30
  10   2  11    7.10   10.60
 -10   2 -11   18.70   12.70
  12  -2  11   19.10   13.80
  12  -2  11  -11.20   13.60
  12  -2  11   12.20   10.60
 -12   2 -11    9.10   13.30
 -12   2 -11    0.60   12.10
  12   2  11   11.00   11.70
  12   2  11   30.00   15.50
  14  -2  11   10.00   14.10
  14  -2  11   -9.50   15.90
  14  -2  11    7.20   12.60
  14   2  11   -9.30   10.90
 -14   2 -11   -6.60   12.20
  14   2  11    0.60   16.60
  16  -2  11   13.30   16.00
  16  -2  11    4.70   14.60
  16  -2  11   25.00   14.70
 -16   2 -11    8.80   13.40
  16   2  11   27.60   19.40
  18  -2  11   -6.60   16.50
  18  -2  11    5.60   16.70
  18  -2  11    9.90   16.50
  18   2  11   -5.50   20.70
 -18   2 -11   18.50   15.60
  17  -3 -11   21.10   19.50
  17  -3 -11   16.40   14.10
  17   3 -11    9.90   16.90
 -17   3  11    6.10   15.50
  15  -3 -11  -16.60   16.90
  15  -3 -11   -2.40   13.80
 -15   3  11   25.10   14.50
  15   3 -11    7.60   18.00
  13  -3 -11   15.10   16.10
  13  -3 -11   -2.00   13.70
  13   3 -11  -11.20   16.30
 -13   3  11    7.10   12.40
 -11  -3  11   36.40    9.20
  11  -3 -11   43.00   16.50
  11  -3 -11   22.20   13.70
  11   3 -11   43.80   16.40
 -11   3  11   61.49   12.40
   9  -3 -11    7.30   14.20
  -9  -3  11    2.80    8.90
  -9   3  11   -4.10    8.80
   9   3 -11    2.40   14.00
  -7  -3  11  176.88   17.00
   7  -3 -11  164.28   19.90
  -7   3  11  209.18   15.30
   7   3 -11  169.88   20.40
   5  -3 -11    0.10   11.90
  -5  -3  11   -9.00   11.60
  -5   3  11   15.80    6.40
   5   3 -11  -13.50   12.90
   3  -3 -11   44.50   13.00
  -3  -3  11   43.00   13.50
   3   3 -11   34.80   14.10
  -1  -3  11   -3.40    4.20
   1  -3 -11    2.40   11.60
  -1  -3  11  -11.10   11.40
  -1   3  11    1.40   13.60
   1   3 -11    1.20   13.50
  -1  -3 -11   -0.50   11.80
   1  -3  11   -7.40    5.90
   1  -3  11    2.80   12.90
  -1   3 -11   -7.90   13.00
   1   3  11  -17.70   13.50
   3  -3  11   78.49   14.60
  -3  -3 -11   72.59   15.30
   3  -3  11   72.39   10.10
  -3   3 -11   62.29   15.80
   3   3  11   54.39   15.20
  -5  -3 -11    7.40   12.00
   5  -3  11    5.30    9.40
   5  -3  11   22.10   13.70
   5   3  11   13.00   13.90
  -5   3 -11   23.50   12.80
  -5   3 -11    8.60   13.40
   7  -3  11   10.40   14.00
   7  -3  11    1.70   11.90
  -7   3 -11   11.40   12.60
   7   3  11   31.70   16.30
  -7   3 -11   17.20   12.60
   9  -3  11   17.00   13.80
   9  -3  11    3.00   14.10
   9   3  11   35.30   16.30
  -9   3 -11    9.60   13.10
  -9   3 -11    9.20   12.00
  11  -3  11   18.30   15.10
  11  -3  11   29.70   14.20
 -11   3 -11   14.60   14.90
 -11   3 -11   -9.00   11.90
  11   3  11    0.60   16.40
  13  -3  11    4.80   15.60
  13  -3  11  -23.90   15.60
  13   3  11   10.30   18.40
 -13   3 -11   11.70   14.30
 -13   3 -11   -4.50   12.50
  15  -3  11   28.70   17.00
  15  -3  11   42.70   17.30
 -15   3 -11    9.40   15.20
  15   3  11   39.30   19.10
  17  -3  11    4.60   16.90
  17  -3  11   17.90   17.40
  17   3  11   31.30   21.10
 -17   3 -11   26.30   17.80
  16  -4 -11   11.00   17.40
  16  -4 -11    2.70   19.10
  14  -4 -11    3.70   16.80
  14  -4 -11   28.00   18.80
  14   4 -11    8.60   17.40
  12  -4 -11   -6.50   16.20
  12  -4 -11  -24.40   16.70
  12   4 -11   25.40   19.30
 -10  -4  11   79.49   11.70
  10  -4 -11   99.99   20.20
  10   4 -11   64.79   19.00
   8  -4 -11   22.90   17.00
  -8  -4  11   24.20   10.70
   8   4 -11   29.90   16.50
   6  -4 -11   49.30   16.20
  -6  -4  11   42.20   12.50
   6   4 -11   32.40   16.60
  -4  -4  11   -8.00   13.30
   4  -4 -11  -10.30   14.60
   4   4 -11   14.30   15.20
  -2  -4  11   18.90   13.10
   2  -4 -11   43.20   14.90
  -2   4  11   15.80   15.00
   2   4 -11   14.70   15.00
   0  -4  11   20.20   15.10
   0  -4 -11   13.50   13.90
   0   4  11   -1.50   16.40
   0   4 -11   -7.10   15.20
  -2  -4 -11   22.10   14.80
   2  -4  11   44.10    8.40
   2  -4  11   45.90   15.10
   2   4  11   34.70   17.50
  -2   4 -11   39.40   15.70
   4  -4  11   63.29   16.00
   4  -4  11   24.70    9.60
  -4  -4 -11   17.60   14.90
  -4   4 -11   14.90   14.80
   4   4  11   52.09   18.20
   6  -4  11  149.29   16.30
   6  -4  11  143.59   20.40
  -6  -4 -11  165.78   21.70
  -6   4 -11  206.88   21.10
   6   4  11  216.88   25.00
  -6   4 -11  155.18   19.80
   8  -4  11  -21.60   12.40
   8  -4  11    0.30   14.10
  -8   4 -11   -9.60   12.50
   8   4  11   12.20   16.60
  -8   4 -11   11.00   15.80
  10  -4  11    1.80   15.70
  10  -4  11   21.10   14.20
 -10   4 -11   36.40   17.10
  10   4  11   81.69   20.20
 -10   4 -11   12.80   13.40
  12  -4  11    8.10   15.00
  12  -4  11   -7.90   15.70
  12   4  11   35.20   20.80
 -12   4 -11   -0.10   15.50
  14  -4  11   -5.10   17.10
  14  -4  11   45.10   18.40
  14   4  11   30.00   20.40
 -14   4 -11   21.00   16.90
  11  -5 -11   -5.10   18.50
  11   5 -11   29.10   19.60
   9  -5 -11    7.40   17.60
   9   5 -11    3.80   19.20
  -7  -5  11  140.49   16.60
   7  -5 -11  167.48   24.10
   7   5 -11  129.79   23.30
   5  -5 -11   25.50   18.30
  -5  -5  11    8.10   14.30
   5   5 -11  -15.10   17.30
   3  -5 -11  -29.30   14.90
  -3  -5  11   31.50   16.20
   3   5 -11   -2.10   16.50
  -3   5  11   15.10   16.80
  -1  -5  11   -3.90   14.30
   1  -5 -11  -22.70   15.30
  -1   5  11   30.10   18.30
   1   5 -11   12.40   16.40
  -1  -5 -11   14.90   16.20
   1  -5  11  -10.30   16.50
  -1   5 -11   -6.80   16.80
   1   5  11   29.70   18.50
   3  -5  11   39.80   17.00
  -3  -5 -11   49.30   17.80
   3   5  11   84.79   19.70
  -3   5 -11   33.90   16.40
  -5  -5 -11    6.80   18.40
   5  -5  11    0.00   15.40
   5  -5  11   -2.40   11.20
   5   5  11   -8.80   16.20
  -5   5 -11   -4.10   15.00
  -5   5 -11    0.80   15.40
   7  -5  11   19.70   17.30
   7  -5  11  -20.90   11.80
   7   5  11    9.70   19.90
  -7   5 -11    2.60   14.70
  -7   5 -11    0.90   16.10
   9  -5  11    4.90   15.20
   9  -5  11   -0.60   16.20
  -9   5 -11   18.70   18.50
   9   5  11   31.20   19.90
  11  -5  11   19.30   17.40
  11  -5  11   12.70   16.20
  11   5  11    3.80   19.00
  20   0 -12  109.29   22.60
  18   0 -12  267.87   21.40
  18   0 -12  180.78   24.60
  16   0 -12  442.06   32.60
  16   0 -12  439.16   30.00
  14   0 -12   54.89   14.10
  14   0 -12   62.79   16.00
  12   0 -12   47.90   13.80
  12   0 -12   13.30   13.10
  10   0 -12   14.90   12.40
  10   0 -12   -5.70   11.90
   8   0 -12   92.09   13.90
   8   0 -12  129.79   16.30
   6   0 -12  608.94   34.00
   6   0 -12  542.75   29.70
   4   0 -12 1586.04   65.89
   4   0 -12 1497.85   69.89
  -2   0  12  500.25   25.00
   2   0 -12  478.45   29.90
   2   0 -12  482.65   24.50
   0   0 -12   16.60   11.20
   0   0 -12    0.70    6.20
   0   0  12   10.80    7.30
  -2   0 -12   48.60    7.00
  -2   0 -12   42.80   13.30
   2   0  12   65.89    9.70
  -4   0 -12    7.30    6.00
  -4   0 -12   10.40   12.80
   4   0  12    9.60   11.00
   4   0  12    3.90    8.90
  -6   0 -12  417.56   21.40
   6   0  12  429.76   25.30
  -6   0 -12  439.76   30.20
   6   0  12  423.26   27.10
   8   0  12    1.10   11.30
  -8   0 -12   -9.40   11.70
   8   0  12    4.50   11.80
  -8   0 -12   -0.70    6.10
 -10   0 -12  773.02   35.50
  10   0  12  772.22   40.70
  10   0  12  770.92   39.90
 -12   0 -12    3.80    8.10
  12   0  12   -2.80   14.80
  12   0  12    8.20   12.50
 -14   0 -12  382.76   22.50
  14   0  12  325.77   28.60
  14   0  12  357.86   31.60
  14   0  12  401.76   26.50
 -16   0 -12   13.00   10.40
  16   0  12  -10.30   16.40
  16   0  12  -29.90   15.70
  16   0  12    8.50   13.30
 -18   0 -12   17.40   11.80
  18   0  12   -8.00   18.00
  18   0  12   34.60   18.90
  18   0  12   30.70   14.90
  20   0  12   -7.10   17.80
  20   0  12    8.00   20.40
  19  -1 -12  329.07   31.30
 -19   1  12  371.66   30.60
  19   1 -12  368.86   31.20
  17  -1 -12   68.29   19.40
  17   1 -12   68.29   17.00
 -17   1  12   89.59   18.30
  15  -1 -12  442.16   33.80
  15  -1 -12  471.95   27.50
  15  -1 -12  457.95   27.80
 -15   1  12  480.45   30.70
  15   1 -12  501.15   33.00
  13  -1 -12   -0.70    9.80
  13  -1 -12    5.70   14.70
 -13   1  12   11.40   12.90
  13   1 -12    0.60   13.30
  11  -1 -12   18.60   15.20
  11  -1 -12   27.70   11.90
  11   1 -12   43.20   13.50
   9  -1 -12   -3.60   11.30
   9  -1 -12  -10.90   12.50
   9   1 -12   -9.20   10.10
   9   1 -12   -5.20   13.00
  -7  -1  12  146.09    8.20
   7  -1 -12  149.39   16.10
   7  -1 -12  153.88   16.90
   7   1 -12  176.48   14.60
   7   1 -12  152.28   18.60
  -5  -1  12  325.27   23.40
   5  -1 -12  332.57   23.30
   5  -1 -12  331.77   25.90
  -5  -1  12  362.36   16.20
  -5  -1  12  350.16   17.40
   5   1 -12  370.06   20.50
   5   1 -12  367.46   26.00
  -3  -1  12  496.65   22.50
   3  -1 -12  475.95   23.40
  -3  -1  12  481.45   28.40
  -3  -1  12  529.65   22.50
   3  -1 -12  490.75   27.10
   3  -1 -12  474.65   31.00
  -3  -1  12  500.45   22.30
   3   1 -12  505.05   23.90
   3   1 -12  484.55   32.00
  -1  -1  12   58.59    5.90
   1  -1 -12   21.70   12.40
  -1  -1  12   33.50   11.90
   1  -1 -12   45.40    5.70
   1  -1 -12   47.80    9.70
   1   1 -12   55.89   13.30
  -1   1  12   60.59   11.80
   1   1 -12   51.19    5.90
   1  -1  12   92.69    7.80
  -1  -1 -12  107.09   15.90
  -1  -1 -12   96.49   11.10
  -1  -1 -12   80.39    6.90
   1  -1  12   96.39   14.00
   1   1  12   73.09   12.60
  -1   1 -12   97.69   15.60
  -3  -1 -12   32.90   13.40
   3  -1  12   50.09   12.80
  -3  -1 -12   52.29    4.50
  -3  -1 -12   53.79    4.50
   3  -1  12   63.59    8.00
  -3  -1 -12   47.50    9.40
  -3   1 -12   43.80   14.10
   3   1  12   30.20   12.20
   5  -1  12   75.39   10.30
  -5  -1 -12   79.19    5.90
  -5  -1 -12   62.99    9.90
   5  -1  12   86.39   14.30
  -5   1 -12   79.29   11.40
  -5   1 -12   67.59   14.00
   5   1  12   89.49   13.40
   7  -1  12  204.08   19.80
  -7  -1 -12  223.68   11.60
   7  -1  12  243.18   18.20
   7  -1  12  242.68   20.50
  -7   1 -12  217.58   20.80
   7   1  12  265.87   21.30
   7   1  12  229.88   19.30
  -7   1 -12  221.68   18.20
   9  -1  12 1149.58   53.79
   9  -1  12 1169.28   55.29
  -9  -1 -12 1188.08   49.20
   9  -1  12 1184.58   55.89
  -9   1 -12 1183.08   57.09
  -9   1 -12 1224.18   53.29
   9   1  12 1162.18   56.49
  11  -1  12  136.99   16.50
  11  -1  12  126.79   19.00
  11  -1  12  132.39   17.50
 -11  -1 -12  141.99   11.00
  11   1  12  135.49   19.50
 -11   1 -12  127.89   14.60
  11   1  12  150.58   17.40
 -11   1 -12  124.19   17.40
  13  -1  12  107.49   16.70
  13  -1  12   75.09   17.20
  13  -1  12   90.69   17.00
  13   1  12  105.59   19.10
  13   1  12  104.89   15.00
 -13   1 -12   99.09   13.80
  15  -1  12   77.19   18.00
  15  -1  12  114.79   17.40
  15  -1  12   51.69   17.20
  15   1  12   70.49   20.00
  15   1  12   63.39   14.60
 -15   1 -12   99.29   16.20
  17  -1  12  -17.40   14.70
  17  -1  12   29.70   17.30
  17  -1  12  -29.40   17.50
 -17   1 -12    9.20   14.00
  17   1  12  -33.20   18.90
  19  -1  12   60.09   19.80
  19  -1  12   53.39   20.00
  19  -1  12   61.59   16.00
  19   1  12   19.30   20.20
 -19   1 -12   44.20   16.40
  19   1  12   11.50   19.50
  18  -2 -12  255.87   29.70
  18   2 -12  265.97   26.50
 -18   2  12  261.27   24.60
  16  -2 -12  258.97   28.30
  16  -2 -12  247.58   21.50
  16   2 -12  240.08   24.50
 -16   2  12  273.27   23.20
  14  -2 -12   82.49   15.00
  14  -2 -12   56.59   10.30
 -14  -2  12   58.79   10.00
  14  -2 -12   60.99   19.70
  14   2 -12   37.70   16.50
 -14   2  12   68.79   15.10
  12  -2 -12   40.80   10.50
  12  -2 -12   55.89   16.80
 -12  -2  12   36.20    9.90
  12   2 -12   60.69   15.60
 -12   2  12   69.89   13.50
  10  -2 -12  -13.70    9.50
  10  -2 -12    9.60   14.40
 -10  -2  12   14.20   10.60
 -10   2  12    1.60   10.10
  10   2 -12   -8.00   12.80
   8  -2 -12   45.30   15.40
   8  -2 -12   53.99   12.90
  -8  -2  12   55.99   12.10
  -8   2  12   62.29   10.10
   8   2 -12   27.70   14.50
  -6  -2  12  551.54   30.60
   6  -2 -12  596.14   33.10
   6  -2 -12  578.44   33.50
   6   2 -12  500.55   33.60
   4  -2 -12  703.93   38.30
   4  -2 -12  685.83   35.90
  -4  -2  12  699.83   37.10
   4   2 -12  669.93   39.60
   4   2 -12  708.33   31.50
   2  -2 -12  262.87   22.00
  -2  -2  12  315.37   24.20
  -2  -2  12  295.57   14.40
   2   2 -12  243.48   22.60
   0  -2  12   -9.00   11.50
   0  -2  12    5.60    5.70
   0  -2 -12    6.60   10.70
   0   2 -12    7.40   12.50
   0   2  12   10.70   11.90
  -2  -2 -12   52.79   12.40
   2  -2  12   76.49   14.30
   2  -2  12   90.79   10.00
  -2   2 -12   71.39   15.70
   2   2  12   77.19   15.30
  -4  -2 -12    1.70   10.00
   4  -2  12    7.80    9.00
   4  -2  12   -1.10   12.00
   4   2  12    3.30   12.10
  -4   2 -12    5.90   13.20
  -6  -2 -12  246.38   20.80
   6  -2  12  258.87   22.10
   6  -2  12  275.67   21.60
   6  -2  12  286.97   15.50
  -6   2 -12  259.87   22.80
  -6   2 -12  257.47   21.20
   6   2  12  247.18   23.40
   8  -2  12   -0.20   12.90
   8  -2  12   19.00   12.60
   8  -2  12    0.60    6.80
  -8   2 -12   -5.20   13.10
   8   2  12   10.20   13.80
  -8   2 -12   -6.90   10.60
  10  -2  12  419.96   24.40
  10  -2  12  395.86   31.00
  10  -2  12  431.96   30.10
  10   2  12  443.36   26.90
 -10   2 -12  410.46   28.70
  10   2  12  394.76   32.40
 -10   2 -12  433.66   30.60
  12  -2  12  -19.60   15.20
  12  -2  12   11.30    9.70
  12  -2  12   16.80   15.30
 -12   2 -12   -0.70   13.20
  12   2  12   -4.70   11.00
 -12   2 -12  -13.90   12.70
  12   2  12    2.10   16.90
  14  -2  12  237.88   23.80
  14  -2  12  296.37   24.30
  14  -2  12  285.37   25.40
  14   2  12  285.57   22.10
  14   2  12  319.77   28.40
 -14   2 -12  250.67   22.90
  16  -2  12   -7.80   15.80
  16  -2  12   14.00   15.80
  16  -2  12   -2.00   13.70
  16   2  12   19.70   19.50
 -16   2 -12   21.10   14.10
  18  -2  12   49.90   17.90
  18  -2  12   14.00   18.10
  18  -2  12   21.50   16.00
  18   2  12   -9.80   20.70
 -18   2 -12   26.70   16.80
  17  -3 -12   94.89   18.30
  17  -3 -12   88.69   22.50
 -17   3  12   81.79   18.10
  17   3 -12   97.49   22.20
  15  -3 -12  294.87   25.60
  15  -3 -12  278.87   30.30
  15   3 -12  300.27   27.90
 -15   3  12  272.97   23.20
  13  -3 -12    6.10   13.40
  13  -3 -12  -10.80   16.70
  13   3 -12   12.20   15.60
 -13   3  12   10.90   11.70
  11  -3 -12   29.20   16.30
 -11  -3  12    6.40    8.70
  11   3 -12   -9.80   15.00
 -11   3  12   12.90   10.80
  -9  -3  12    5.90   10.10
   9  -3 -12    1.90   14.60
   9   3 -12   -4.50   14.50
  -9   3  12   12.30    9.30
  -7  -3  12  137.39   15.80
   7  -3 -12  178.78   21.30
   7   3 -12  189.98   22.40
   5  -3 -12   41.00   15.30
  -5  -3  12   52.69   12.90
   5   3 -12   49.20   16.20
  -3  -3  12  606.64   33.50
   3  -3 -12  573.24   35.50
   3   3 -12  623.74   38.70
  -1  -3  12   36.70    5.30
  -1  -3  12   21.80   14.10
   1  -3 -12   46.30   13.60
   1   3 -12   20.20   13.90
  -1   3  12   34.20   15.30
   1  -3  12   73.69   15.10
   1  -3  12   81.99    8.50
  -1  -3 -12   74.29   14.50
  -1   3 -12   65.39   15.80
   1   3  12   49.70   15.70
   3  -3  12   31.80   13.40
   3  -3  12    5.20    7.50
  -3  -3 -12   21.70   13.50
  -3   3 -12    8.20   14.80
   3   3  12    6.70   15.10
   5  -3  12   72.39   11.70
  -5  -3 -12   85.39   15.90
   5  -3  12   70.09   16.20
  -5   3 -12   93.79   15.60
   5   3  12   65.59   16.90
  -5   3 -12   81.89   16.30
   7  -3  12  206.98   21.30
   7  -3  12  144.99   17.10
  -7   3 -12  168.18   18.70
   7   3  12  182.98   22.50
  -7   3 -12  148.19   18.50
   9  -3  12  887.21   47.40
   9  -3  12  887.71   46.30
  -9   3 -12  925.91   46.70
   9   3  12  891.01   50.39
  -9   3 -12  875.31   46.10
  11  -3  12  141.99   20.40
  11  -3  12  133.79   19.60
 -11   3 -12  119.59   17.60
  11   3  12  161.18   23.60
 -11   3 -12  154.38   20.20
  13  -3  12   39.40   17.90
  13  -3  12   88.49   18.80
 -13   3 -12   77.79   16.90
  13   3  12   68.89   20.20
 -13   3 -12   62.69   18.40
  15  -3  12   42.60   19.00
  15  -3  12   40.00   18.00
  15   3  12   16.50   19.30
 -15   3 -12   52.59   17.90
  17  -3  12   35.50   20.00
  17  -3  12    1.10   18.80
  17   3  12    6.90   20.70
  14  -4 -12   62.49   22.90
  14   4 -12   52.09   21.70
  12  -4 -12   35.30   19.70
  12   4 -12   34.80   18.80
  10  -4 -12    5.50   17.10
 -10  -4  12   -7.80   12.60
  10   4 -12   18.10   18.50
  -8  -4  12    5.30   11.30
   8  -4 -12  -29.00   15.20
   8   4 -12    3.80   17.10
  -6  -4  12  257.97   21.40
   6  -4 -12  263.67   25.00
   6   4 -12  274.77   27.70
  -4  -4  12  226.18   20.70
   4  -4 -12  226.88   24.20
   4   4 -12  194.28   24.20
  -2  -4  12  175.38   19.00
   2  -4 -12  103.69   18.70
   2   4 -12  159.18   22.00
  -2   4  12  123.39   21.20
   0  -4  12    0.70   14.20
   0  -4 -12  -30.80   15.10
   0   4  12  -16.40   14.70
   0   4 -12   -4.40   14.70
  -2  -4 -12   64.89   17.60
   2  -4  12   34.20   15.30
   2   4  12   29.40   17.60
  -2   4 -12   32.20   15.70
   4  -4  12    7.20    8.50
  -4  -4 -12    3.90   16.00
   4  -4  12  -17.60   14.20
  -4   4 -12   26.80   16.40
  -4   4 -12    7.30   14.00
   4   4  12   14.90   17.80
   6  -4  12   81.29   13.40
   6  -4  12  107.49   18.80
  -6  -4 -12   95.79   18.60
   6   4  12   87.09   19.70
  -6   4 -12   96.49   17.60
  -6   4 -12   80.19   16.60
   8  -4  12    9.80   13.20
   8  -4  12  -20.50   15.10
  -8   4 -12  -16.10   13.40
   8   4  12  -19.80   16.70
  -8   4 -12  -24.10   15.10
  10  -4  12  221.18   23.00
  10  -4  12  232.18   24.90
 -10   4 -12  229.38   25.00
  10   4  12  258.17   29.20
 -10   4 -12  253.47   23.20
  12  -4  12   -0.40   17.10
  12  -4  12  -25.20   15.70
 -12   4 -12   -3.50   15.60
  12   4  12    1.20   18.50
  14  -4  12  117.99   20.50
  14  -4  12  125.69   22.60
  14   4  12  157.78   25.30
 -14   4 -12  104.09   20.70
   9  -5 -12   10.80   18.50
   9   5 -12    6.80   19.00
   7  -5 -12   70.99   22.20
  -7  -5  12   85.09   15.80
   7   5 -12   80.29   21.40
  -5  -5  12    4.00   15.00
   5  -5 -12   22.40   19.20
   5   5 -12   35.80   18.60
   3  -5 -12  251.17   27.40
  -3  -5  12  205.58   23.60
   3   5 -12  269.97   28.80
  -3   5  12  262.77   26.60
  -1  -5  12   -0.90   16.50
   1  -5 -12  -12.10   17.20
   1   5 -12    7.30   18.00
  -1   5  12   36.90   17.90
   1  -5  12   44.30   17.00
  -1  -5 -12   39.30   17.20
  -1   5 -12   33.30   18.80
   1   5  12   43.10   18.70
   3  -5  12   -9.60   15.60
  -3  -5 -12    4.20   18.50
   3   5  12   19.10   17.60
  -3   5 -12   -8.80   15.80
  -3   5 -12    4.90   16.20
  -5  -5 -12   53.59   19.10
   5  -5  12   42.00   18.30
   5   5  12   55.29   20.00
  -5   5 -12   37.00   17.60
  -5   5 -12   14.40   17.20
   7  -5  12  126.39   20.80
   7   5  12  102.29   21.90
  -7   5 -12   70.59   18.40
  -7   5 -12   84.29   19.60
   9  -5  12  222.08   22.60
   9  -5  12  236.38   27.10
  -9   5 -12  210.08   26.20
   9   5  12  264.47   30.80
  18   0 -13    0.20   12.00
  18   0 -13  -25.20   18.40
  16   0 -13   14.50   13.40
  16   0 -13    1.80   15.70
  14   0 -13   14.30   16.00
  14   0 -13   -7.40   12.80
  12   0 -13   11.10   12.90
  12   0 -13    1.00   13.50
  10   0 -13    0.90   12.90
  10   0 -13  -15.30   12.50
   8   0 -13   20.70   11.50
   8   0 -13    4.80   12.50
   6   0 -13    3.80   12.20
   6   0 -13  -11.50    9.40
   4   0 -13   -2.30    8.30
   4   0 -13    5.80   12.60
   2   0 -13   -9.10   11.50
  -2   0  13   -5.10    7.30
   2   0 -13   -4.10    6.90
   0   0 -13  -13.30   12.20
   0   0  13   -6.60    7.20
   0   0 -13   -1.60    6.30
  -2   0 -13   -2.50   11.70
  -2   0 -13    2.90    5.90
   2   0  13   19.70   11.50
   2   0  13   -3.20    7.80
  -4   0 -13   -5.10    5.70
  -4   0 -13   -4.30   11.90
   4   0  13   -0.30    9.30
   4   0  13    2.50    8.80
   6   0  13  -18.40   11.80
  -6   0 -13    1.70    5.80
   6   0  13   -3.10    9.80
  -6   0 -13   -1.10   12.80
   8   0  13   -4.00   12.60
  -8   0 -13   -0.70    6.30
  -8   0 -13  -17.20   12.30
   8   0  13   12.70   12.10
 -10   0 -13    3.70    6.80
  10   0  13  -16.20   13.20
  10   0  13  -25.50   12.50
  12   0  13   16.20   15.00
 -12   0 -13    0.00    7.70
  12   0  13   -6.90   15.40
  14   0  13    2.50   13.00
  14   0  13  -36.30   16.30
 -14   0 -13    1.90    7.90
  14   0  13  -13.40   15.80
  16   0  13    6.80   17.10
  16   0  13   -0.60   12.90
  16   0  13  -33.60   16.40
  18   0  13  -16.60   18.10
  18   0  13  -36.50   14.30
  18   0  13  -27.10   18.40
  19  -1 -13   10.70   21.30
  19   1 -13  -12.60   15.20
 -19   1  13   -2.30   15.80
  17  -1 -13    2.00   19.40
 -17   1  13    4.50   14.40
  17   1 -13   -7.30   14.80
  15  -1 -13    3.50   10.30
  15  -1 -13   16.10   18.20
  15   1 -13  -19.10   14.40
  13  -1 -13   -8.70   16.20
  13  -1 -13    8.00   11.50
  13   1 -13  -20.10   13.90
  11  -1 -13    1.70   15.10
  11  -1 -13   12.10   12.80
  11   1 -13  -13.00   11.80
  11   1 -13   39.30   15.30
   9  -1 -13   -3.70   12.90
   9  -1 -13    2.40   12.30
   9   1 -13   -1.50   13.60
   9   1 -13   -8.00   10.70
   7  -1 -13   19.00   13.20
   7  -1 -13    0.90   11.80
  -7  -1  13   -0.90   11.10
   7   1 -13    5.40    9.20
   7   1 -13    1.00   13.60
  -5  -1  13  -12.10   11.60
   5  -1 -13   -2.50   12.10
  -5  -1  13   -1.40    4.50
   5  -1 -13   -3.60   10.80
   5   1 -13    0.10    7.90
   5   1 -13  -12.70   12.30
  -3  -1  13   18.40    4.80
  -3  -1  13   17.90   12.00
   3  -1 -13   11.70    9.80
   3  -1 -13   -2.90   12.50
   3   1 -13    3.10   12.60
   3   1 -13    4.80    6.60
  -1  -1  13   19.60    5.00
  -1  -1  13   33.40   12.90
   1  -1 -13   35.30   13.80
   1  -1 -13   14.40    9.10
   1   1 -13   11.20    5.30
   1   1 -13   13.10   13.40
  -1   1  13   34.40   11.10
   1  -1  13   86.89   15.20
   1  -1  13   98.19    8.30
  -1  -1 -13  109.69   16.20
  -1  -1 -13  103.59   11.70
   1   1  13   95.59   13.30
  -1   1 -13   84.49   15.60
   3  -1  13   -1.60    6.30
  -3  -1 -13   -4.90    8.20
  -3  -1 -13   -9.90   12.60
  -3  -1 -13    6.90    3.10
   3  -1  13   24.40   12.50
   3   1  13    0.10   11.20
  -3   1 -13    7.50   12.20
   5  -1  13   11.30   12.70
  -5  -1 -13    1.30    3.00
   5  -1  13    4.30    7.90
   5   1  13    6.70   11.50
  -5   1 -13   -8.40   12.00
  -5   1 -13   -3.50    9.10
   7  -1  13  -27.70   12.90
  -7  -1 -13    0.30    3.90
   7  -1  13    1.60   12.50
   7  -1  13    2.60    8.90
  -7   1 -13    0.70    8.60
  -7   1 -13   -0.70   14.00
   7   1  13   -8.00   12.30
   7   1  13   -8.10   12.40
   9  -1  13   -6.40    9.80
   9  -1  13  -10.80   13.20
   9  -1  13  -21.00   12.10
   9   1  13    9.50   13.60
   9   1  13    4.30   13.50
  -9   1 -13   -2.60   13.90
  -9   1 -13   -3.60    8.90
  11  -1  13    3.80   13.80
  11  -1  13   30.60   12.20
  11  -1  13   -4.00   15.20
  11   1  13   12.60   14.20
 -11   1 -13   27.20   14.70
 -11   1 -13    9.60   10.00
  11   1  13    8.40   15.20
  13  -1  13    5.00   15.20
  13  -1  13    5.20   13.80
  13  -1  13   18.80   14.60
 -13   1 -13   23.80   11.50
  13   1  13   13.90   12.80
  13   1  13    3.10   15.90
  15  -1  13   17.50   16.00
  15  -1  13   -1.10   17.10
  15  -1  13   12.90   15.00
 -15   1 -13    3.00   13.00
  15   1  13  -28.00   16.90
  15   1  13    0.90   13.80
  17  -1  13    2.40   17.00
  17  -1  13   14.60   15.00
  17  -1  13  -23.70   15.80
  17   1  13  -38.30   18.60
 -17   1 -13    7.10   14.00
  18  -2 -13  -19.40   20.80
 -18   2  13   30.10   16.50
  18   2 -13   10.90   17.40
  16  -2 -13  -34.00   18.20
 -16   2  13    7.70   14.30
  16   2 -13   10.90   16.60
  14  -2 -13   18.80   19.10
 -14  -2  13   21.70    9.70
  14   2 -13   18.50   16.40
 -14   2  13   14.20   13.60
 -12  -2  13   19.60   10.50
  12  -2 -13   28.20   11.00
  12  -2 -13   30.90   16.90
  12   2 -13   20.50   16.10
 -12   2  13   32.20   12.30
  10  -2 -13   -2.60   11.20
  10  -2 -13    7.10   16.40
 -10  -2  13   13.30   11.90
  10   2 -13   13.00   15.30
   8  -2 -13  -10.00   11.90
  -8  -2  13   13.80   11.70
   8  -2 -13  -13.90   14.50
   8   2 -13   11.10   13.80
   6  -2 -13   -7.90   12.00
   6  -2 -13  -10.30   12.90
  -6  -2  13   20.50   12.20
   6   2 -13    8.50    8.30
   6   2 -13   -2.70   13.00
   4  -2 -13   -7.50   12.60
   4  -2 -13    5.20   11.10
  -4  -2  13    6.80   11.70
   4   2 -13   23.70   14.20
   2  -2 -13   59.49   12.80
  -2  -2  13   29.80   13.20
  -2  -2  13   60.19    6.00
   2   2 -13   55.99   15.10
  -2   2  13   48.20   13.20
   0  -2 -13  -20.90   10.40
   0  -2  13   24.00   12.70
   0  -2  13   12.00    6.00
   0   2  13    3.00   11.80
   0   2 -13   22.40   14.80
   2  -2  13   -6.30    7.00
  -2  -2 -13  -12.50    9.90
   2  -2  13   14.40   13.30
   2   2  13   13.50   13.60
  -2   2 -13   -2.80   12.70
   4  -2  13    7.70    8.80
  -4  -2 -13   -8.30   10.10
   4  -2  13   16.40   13.00
   4   2  13    9.00   14.20
  -4   2 -13   -2.10   13.60
   6  -2  13    4.50   11.40
  -6  -2 -13   13.20   11.10
   6  -2  13   21.40    5.60
   6  -2  13    6.00   12.70
  -6   2 -13    7.80   13.20
   6   2  13   30.60   15.40
  -6   2 -13   14.20   12.30
   8  -2  13    2.30   11.50
   8  -2  13    2.20    6.50
   8  -2  13    1.20   14.00
  -8   2 -13   -6.10   12.50
  -8   2 -13    5.50   11.30
   8   2  13    9.00   14.10
  10  -2  13    3.20   15.30
  10  -2  13  -10.10   12.60
  10  -2  13    5.20    7.80
 -10   2 -13    0.20   12.80
 -10   2 -13   17.20   14.30
  10   2  13    5.00   14.90
  10   2  13  -11.10   11.80
  12  -2  13   -3.80   16.30
  12  -2  13   11.50    9.20
  12  -2  13   12.60   15.00
 -12   2 -13    4.90   13.40
  12   2  13   29.60   17.80
 -12   2 -13    6.40   13.10
  12   2  13   -3.10   13.30
  14  -2  13   36.80   12.10
  14  -2  13   21.90   17.30
  14  -2  13    9.10   15.40
  14   2  13    9.20   17.50
  14   2  13   16.30   13.50
 -14   2 -13   13.20   13.20
  16  -2  13   43.80   14.30
  16  -2  13   -6.90   17.90
  16  -2  13   -1.40   15.90
  16   2  13    4.40   19.00
 -16   2 -13    9.80   14.80
  15  -3 -13    5.10   20.10
  15   3 -13   56.69   20.30
  13  -3 -13    0.90   19.00
  13   3 -13    4.70   17.40
 -11  -3  13    3.70    9.80
  11  -3 -13   68.59   19.90
  11   3 -13   10.20   16.00
   9  -3 -13   -6.40   16.00
  -9  -3  13    4.30   11.40
   9   3 -13   -1.20   16.00
  -7  -3  13   -7.20   11.30
   7  -3 -13   20.80   14.60
   7   3 -13   -2.60   14.50
   5  -3 -13   -0.80   13.20
  -5  -3  13   -7.70   12.90
   5   3 -13   -6.40   14.00
  -3  -3  13   27.70   13.40
   3  -3 -13   52.69   14.60
   3   3 -13   35.40   16.50
   1  -3 -13    3.70   12.50
  -1  -3  13    8.40   13.30
  -1   3  13    0.40   15.30
   1   3 -13   -9.30   14.00
   1  -3  13  192.78   20.40
   1  -3  13  211.08   14.20
  -1  -3 -13  193.88   19.70
   1   3  13  204.48   22.50
  -1   3 -13  206.48   22.80
   3  -3  13   13.50    7.70
   3  -3  13   -6.40   13.20
  -3  -3 -13   -1.30   12.30
   3   3  13   23.90   14.50
  -3   3 -13    2.10   13.90
   5  -3  13    4.90   14.40
  -5  -3 -13   29.20   14.50
   5  -3  13   15.20    9.80
  -5   3 -13   10.40   13.60
  -5   3 -13   40.50   14.90
   5   3  13   26.70   15.60
   7  -3  13   11.20   11.70
   7  -3  13   -3.50   14.00
  -7   3 -13  -13.40   13.50
   7   3  13    0.30   15.20
  -7   3 -13   -4.70   13.80
   9  -3  13    9.30   13.70
   9  -3  13   23.70   15.40
  -9   3 -13   10.00   13.50
  -9   3 -13   -2.70   13.50
   9   3  13   10.90   16.50
  11  -3  13   24.00   17.70
  11  -3  13   41.00   15.10
 -11   3 -13   31.20   15.30
 -11   3 -13   41.80   16.30
  11   3  13   47.10   18.80
  13  -3  13    4.80   16.90
  13  -3  13   -3.60   16.20
 -13   3 -13   19.60   15.40
  13   3  13   36.90   18.70
  15  -3  13   20.80   18.90
  15  -3  13   15.20   16.90
  15   3  13  -17.80   20.30
 -15   3 -13  -21.90   14.50
  12  -4 -13  114.99   25.00
  12   4 -13   91.59   21.60
  10  -4 -13  -11.50   19.20
  10   4 -13   33.50   18.40
  -8  -4  13    1.10   12.50
   8  -4 -13   -7.60   16.50
   8   4 -13   10.90   16.90
  -6  -4  13   19.40   14.80
   6  -4 -13   16.00   16.40
   6   4 -13    6.20   16.90
   4  -4 -13   13.30   15.90
  -4  -4  13   19.40   15.70
   4   4 -13   11.50   16.10
   2  -4 -13   82.59   18.00
  -2  -4  13   71.09   16.80
  -2   4  13   80.09   18.20
   2   4 -13   77.69   20.30
   0  -4 -13   10.20   16.80
   0  -4  13   37.50   15.90
   0   4  13   53.99   18.60
   0   4 -13   15.30   16.10
  -2  -4 -13   33.20   16.30
   2  -4  13   23.90   15.90
  -2   4 -13   18.70   16.00
   2   4  13   31.80   16.90
  -4  -4 -13    7.20   15.10
   4  -4  13   -8.50   16.60
  -4   4 -13   15.70   15.50
  -4   4 -13    5.30   16.30
   4   4  13   30.60   18.50
   6  -4  13    6.20   10.60
   6  -4  13  -11.10   14.40
  -6  -4 -13   -7.50   16.90
  -6   4 -13   18.70   16.10
   6   4  13    9.40   17.20
  -6   4 -13    8.60   15.30
   8  -4  13   11.80   16.70
   8  -4  13    8.10   12.80
   8   4  13   26.00   19.90
  -8   4 -13    1.50   15.20
  -8   4 -13   19.90   15.60
  10  -4  13    1.90   16.90
  10  -4  13   19.00   15.10
 -10   4 -13   22.80   15.10
  10   4  13   28.20   19.10
 -10   4 -13  -10.70   16.30
  12  -4  13   -6.40   14.70
  12  -4  13   36.40   19.00
 -12   4 -13   19.10   18.00
  12   4  13   38.30   19.90
   7  -5 -13   10.50   20.50
  -7  -5  13   -7.70   13.30
   7   5 -13  -21.00   19.30
   5  -5 -13  -20.30   16.40
  -5  -5  13   31.90   16.20
   5   5 -13   20.70   18.30
   3  -5 -13    1.20   19.40
  -3  -5  13   14.60   15.40
   3   5 -13   54.29   20.80
  -3   5  13   17.50   18.90
  -1  -5  13   13.10   15.90
   1  -5 -13  -10.40   16.70
  -1   5  13   20.50   19.00
   1   5 -13   -2.70   18.30
  -1  -5 -13  137.69   22.20
   1  -5  13  137.69   22.10
   1   5  13  148.49   23.00
  -1   5 -13  103.99   22.00
  -3  -5 -13   -6.00   17.30
   3  -5  13    4.80   16.00
  -3   5 -13  -19.20   17.00
   3   5  13   -9.50   17.20
  -3   5 -13    5.50   16.20
  -5  -5 -13   -2.00   18.80
   5  -5  13  -14.40   18.20
  -5   5 -13   -8.60   16.80
  -5   5 -13   31.90   17.10
   5   5  13   31.40   19.40
   7  -5  13   -8.30   17.80
   7   5  13   20.50   19.00
  -7   5 -13   -1.00   16.20
  18   0 -14   53.19   21.10
  16   0 -14  -24.10   15.50
  16   0 -14   22.90   14.80
  14   0 -14   -5.90   15.90
  14   0 -14   -7.30   13.90
  12   0 -14  147.79   19.30
  12   0 -14  122.99   19.10
  10   0 -14  273.47   24.30
  10   0 -14  276.77   22.20
   8   0 -14  659.73   38.70
   8   0 -14  702.43   36.10
   6   0 -14  138.39   14.70
   6   0 -14  111.09   17.30
  -4   0  14  163.98   14.40
   4   0 -14  143.29   19.40
   4   0 -14  200.68   15.00
   2   0 -14    6.10    7.60
  -2   0  14    1.70    7.10
   2   0 -14    6.50   13.50
   0   0 -14  101.69   16.40
   0   0  14  113.89   11.80
   0   0 -14  120.69   10.50
   2   0  14  321.87   25.40
  -2   0 -14  371.96   27.70
   2   0  14  341.07   20.90
  -2   0 -14  339.37   18.20
  -4   0 -14 1108.29   48.10
  -4   0 -14 1125.59   55.69
   4   0  14 1096.39   50.39
   4   0  14 1166.88   53.79
  -6   0 -14  358.06   19.60
   6   0  14  321.67   26.60
   6   0  14  387.96   24.20
  -6   0 -14  386.66   30.90
  -8   0 -14   44.70    7.70
   8   0  14   36.50   12.90
  -8   0 -14   28.40   15.10
   8   0  14   46.40   15.00
 -10   0 -14   14.20    7.20
  10   0  14   15.60   14.80
  10   0  14   17.90   14.40
 -12   0 -14    6.40    8.20
  12   0  14    0.00   16.20
  12   0  14    3.30   14.00
  14   0  14  120.39   21.10
  14   0  14  113.09   19.00
  14   0  14  102.59   21.60
  16   0  14    7.10   18.80
  16   0  14   14.40   15.90
  16   0  14    3.30   20.10
  18   0  14  303.37   29.00
  18   0  14  277.27   25.80
  18   0  14  254.37   28.90
  17  -1 -14    9.40   19.30
  17   1 -14  -24.20   17.00
  17   1 -14   36.60   17.00
 -15  -1  14    1.00   11.20
  15  -1 -14   12.60   12.00
  15  -1 -14    5.50   16.80
  15   1 -14    1.50   16.30
  15   1 -14   15.20   15.90
  13  -1 -14   24.40   13.50
  13  -1 -14   29.60   17.70
  13   1 -14   15.60   16.00
  13   1 -14   33.20   15.00
  11  -1 -14  475.35   32.30
  11  -1 -14  496.15   33.70
 -11  -1  14  443.46   28.70
  11   1 -14  516.85   35.30
  11   1 -14  458.85   30.40
  -9  -1  14  233.48   20.60
   9  -1 -14  179.78   19.50
   9  -1 -14  215.38   21.10
   9   1 -14  183.58   21.60
   9   1 -14  225.08   18.30
   7  -1 -14  748.73   38.20
   7  -1 -14  668.93   39.70
  -7  -1  14  682.33   38.90
   7   1 -14  713.63   35.30
   7   1 -14  737.43   42.40
   5  -1 -14    6.10   12.70
   5  -1 -14   25.90   12.00
  -5  -1  14   21.40   13.30
  -5  -1  14   17.80    5.30
   5   1 -14   31.70    9.10
   5   1 -14   17.00   13.60
   3  -1 -14   42.30   11.10
  -3  -1  14   48.10   13.80
   3  -1 -14   35.80   14.80
  -3  -1  14   40.50    5.70
  -3   1  14   40.90   12.30
   3   1 -14   36.00   15.40
  -1  -1  14    3.40   12.30
  -1  -1  14    2.00    4.40
   1  -1 -14  -12.70    8.90
   1  -1 -14   -6.70   12.50
  -1   1  14    1.10   10.90
   1   1 -14   21.30   13.70
  -1  -1 -14  147.39   19.30
  -1  -1 -14  153.98   13.90
   1  -1  14  146.09   11.00
   1  -1  14  127.79   17.20
   1   1  14  141.09   15.80
  -1   1 -14  162.58   19.70
   3  -1  14  155.28   18.30
  -3  -1 -14  136.89   18.90
  -3  -1 -14  148.99   13.40
   3  -1  14  145.29   13.00
  -3   1 -14  156.38   19.20
   3   1  14  166.98   16.50
   5  -1  14  463.05   25.10
   5  -1  14  447.66   30.30
   5   1  14  484.55   30.20
  -5   1 -14  481.55   33.90
  -5   1 -14  486.45   26.40
   7  -1  14  -17.00   12.50
   7  -1  14    9.00   13.90
   7  -1  14    1.40    8.90
  -7   1 -14    0.20    8.80
  -7   1 -14    2.10   15.20
   7   1  14   21.90   13.70
   7   1  14    8.20   13.20
   9  -1  14   61.89   17.30
   9  -1  14   80.29   13.20
   9  -1  14  106.59   17.30
   9   1  14   84.79   15.70
  -9   1 -14  112.89   13.00
   9   1  14  117.39   18.40
  -9   1 -14   64.89   16.20
  11  -1  14   38.40   15.30
  11  -1  14   21.90   12.30
  11  -1  14   33.30   16.60
  11   1  14    4.10   13.60
 -11   1 -14   25.50   10.60
 -11   1 -14   27.00   16.20
  11   1  14   31.10   16.50
  13  -1  14    6.80   15.00
  13  -1  14   30.70   16.30
  13  -1  14   38.20   14.30
  13   1  14   17.60   18.60
  13   1  14   25.40   14.30
 -13   1 -14   25.50   11.70
  15  -1  14   23.60   17.60
  15  -1  14   34.50   17.10
  15  -1  14   46.10   16.80
  15   1  14   42.10   15.30
 -15   1 -14   34.10   13.40
  15   1  14   39.40   22.20
  17  -1  14  508.45   39.90
  17  -1  14  511.15   36.50
  17  -1  14  523.65   34.10
 -17   1 -14  496.45   31.70
  17   1  14  367.76   35.00
  16  -2 -14    7.30   18.90
 -16   2  14    9.10   14.90
  16   2 -14    9.40   17.30
  14  -2 -14   -8.50   17.60
 -14  -2  14    4.80   12.70
 -14   2  14   14.70   13.20
  14   2 -14    6.00   16.80
  12  -2 -14  165.08   22.70
  12  -2 -14   85.59   14.40
 -12  -2  14  113.99   15.20
  12   2 -14  100.79   19.10
 -10  -2  14  296.77   22.90
  10  -2 -14  312.77   26.80
  10  -2 -14  264.67   22.60
  10   2 -14  296.27   26.40
   8  -2 -14  374.56   29.00
   8  -2 -14  396.86   28.70
  -8  -2  14  379.56   27.90
   8   2 -14  367.16   23.80
   8   2 -14  402.26   32.90
  -6  -2  14  104.69   15.80
   6  -2 -14   97.49   16.10
   6  -2 -14   59.29   14.90
   6   2 -14  105.49   18.30
   4  -2 -14  148.79   16.80
  -4  -2  14  171.28   19.50
   4  -2 -14  131.19   19.10
   4   2 -14  155.88   20.00
   2  -2 -14    4.70   11.40
  -2  -2  14   14.60   13.30
  -2   2  14    9.00   13.40
   2   2 -14    1.30   13.50
   0  -2  14   50.29   14.60
   0  -2 -14   60.19   12.90
   0  -2  14   68.49    8.00
   0   2  14   46.40   15.20
   0   2 -14   49.10   15.40
  -2  -2 -14  326.67   23.40
   2  -2  14  280.87   24.60
   2  -2  14  302.17   19.20
   2   2  14  306.17   26.20
  -2   2 -14  351.46   27.80
   4  -2  14  561.54   29.50
   4  -2  14  575.94   34.20
  -4  -2 -14  553.04   31.00
  -4   2 -14  544.75   35.50
   4   2  14  555.54   33.90
   6  -2  14  208.08   18.70
   6  -2  14  177.98   20.90
  -6   2 -14  204.58   18.50
   6   2  14  199.58   22.40
  -6   2 -14  199.58   21.90
   8  -2  14   55.79   14.10
   8  -2  14   49.40   16.00
  -8   2 -14   23.80   15.50
  -8   2 -14   24.80   13.40
   8   2  14   33.50   16.00
  10  -2  14   -1.40   15.10
  10  -2  14   48.70   15.30
  10   2  14   32.80   14.10
 -10   2 -14   12.50   14.90
 -10   2 -14   28.60   12.80
  10   2  14   33.90   16.90
  12  -2  14   11.70   14.80
  12  -2  14   23.70   16.30
  12   2  14   34.10   18.70
  12   2  14   12.60   13.70
 -12   2 -14    5.00   15.10
 -12   2 -14    7.90   13.40
  14  -2  14   80.69   19.70
  14  -2  14  114.89   20.20
  14   2  14   95.29   23.10
 -14   2 -14   67.19   16.40
  14   2  14   68.09   16.20
  16  -2  14  -10.80   18.30
  16  -2  14  -20.60   16.30
  16   2  14  -20.00   21.10
 -16   2 -14    6.10   15.70
  15  -3 -14  -21.00   18.70
  15   3 -14   -0.70   17.90
  13  -3 -14   49.20   21.70
  13   3 -14   10.90   17.10
  11  -3 -14  317.17   30.20
 -11  -3  14  309.57   22.90
  11   3 -14  309.47   29.60
  -9  -3  14  170.68   18.70
   9  -3 -14  176.28   22.80
   9   3 -14  133.29   22.70
  -7  -3  14  382.36   29.90
   7  -3 -14  462.25   32.30
   7   3 -14  499.95   34.80
   5  -3 -14   24.60   14.90
  -5  -3  14   -1.40   12.80
   5   3 -14   23.10   15.70
   3  -3 -14    4.40   15.40
  -3  -3  14   37.10   14.20
   3   3 -14    5.30   15.40
  -3   3  14   30.00   16.10
  -1  -3  14  -12.30   13.90
   1  -3 -14   -1.40   14.40
  -1   3  14   15.80   16.40
   1   3 -14    4.40   15.10
   1  -3  14  126.09   18.70
  -1  -3 -14  173.88   19.40
  -1   3 -14  181.38   22.60
   1   3  14  172.68   21.90
  -3  -3 -14   53.09   15.40
   3  -3  14   28.10   15.40
   3  -3  14   28.30    8.40
  -3   3 -14   26.10   16.50
   3   3  14   51.99   17.50
   5  -3  14  494.75   29.20
  -5  -3 -14  526.15   34.00
   5  -3  14  530.65   34.80
  -5   3 -14  528.05   37.50
   5   3  14  554.84   37.90
  -5   3 -14  572.04   35.10
   7  -3  14   12.50   11.70
   7  -3  14   22.50   16.10
   7   3  14   -3.20   15.50
  -7   3 -14   19.50   15.70
  -7   3 -14   12.70   13.40
   9  -3  14   68.09   15.70
   9  -3  14   42.40   19.10
  -9   3 -14   90.99   18.40
  -9   3 -14   75.89   17.40
   9   3  14   76.99   19.60
  11  -3  14    3.80   16.70
  11  -3  14   19.60   15.60
 -11   3 -14   -7.40   14.80
 -11   3 -14    5.20   14.90
  11   3  14   10.30   13.70
  11   3  14   24.30   20.10
  13  -3  14   32.30   18.40
  13  -3  14   24.00   16.80
  13   3  14   47.30   20.50
 -13   3 -14   33.00   15.80
  10  -4 -14  146.39   24.00
  10   4 -14  161.68   24.10
   8  -4 -14  273.67   28.20
  -8  -4  14  216.48   21.00
   8   4 -14  188.78   25.20
  -6  -4  14  104.69   18.40
   6  -4 -14  100.29   21.90
   6   4 -14   66.89   19.50
   4  -4 -14   51.09   18.30
  -4  -4  14   49.40   17.20
  -4   4  14   67.69   18.30
   4   4 -14   57.39   19.00
   2  -4 -14   12.50   16.30
  -2  -4  14   -3.20   14.70
  -2   4  14   19.30   16.50
   2   4 -14    6.60   17.50
   0  -4  14   17.20   15.60
   0  -4 -14   13.20   17.40
   0   4  14   31.00   17.20
   0   4 -14  -13.50   15.90
  -2  -4 -14  167.38   21.70
   2  -4  14  173.98   22.60
   2   4  14  215.98   25.30
  -2   4 -14  185.38   24.70
   4  -4  14  217.58   24.90
  -4  -4 -14  221.68   23.30
  -4   4 -14  189.28   22.40
  -4   4 -14  201.08   23.00
   4   4  14  216.98   26.00
   6  -4  14   89.49   18.90
  -6  -4 -14   83.69   18.70
  -6   4 -14   65.89   17.80
  -6   4 -14  102.89   20.30
   6   4  14  119.89   21.70
   8  -4  14   -7.10   11.90
   8  -4  14   24.10   17.70
  -8   4 -14   19.70   16.10
   8   4  14   12.50   20.00
  -8   4 -14   19.30   16.40
  10  -4  14  -15.70   17.10
  10  -4  14   -4.00   14.90
 -10   4 -14    7.70   16.10
 -10   4 -14   26.20   16.40
  10   4  14   46.20   21.10
  -3  -5  14    6.40   16.50
   3  -5 -14   12.00   20.40
   3   5 -14   25.70   20.90
  -3   5  14   18.70   20.40
  -1  -5  14   13.50   16.40
   1  -5 -14   -5.20   17.90
   1   5 -14   10.90   19.50
  -1   5  14   15.30   19.40
  -1  -5 -14   76.29   21.50
   1  -5  14   79.39   19.00
   1   5  14   71.29   21.90
  -1   5 -14   43.40   21.20
  -3  -5 -14   22.10   18.90
   3  -5  14   -0.40   16.40
   3   5  14   10.60   18.40
  -3   5 -14   -4.80   18.50
  16   0 -15  -19.80   13.90
  16   0 -15   -6.90   16.70
  14   0 -15  -19.20   14.00
  14   0 -15  -13.90   16.10
  12   0 -15   -3.80   14.10
  12   0 -15    7.90   14.90
  10   0 -15   -5.90   13.10
  10   0 -15  -12.10   12.70
   8   0 -15    6.00   12.20
   8   0 -15  -25.50   14.20
   6   0 -15   -9.20   10.50
   6   0 -15    9.80   14.70
   4   0 -15  -16.10   14.20
  -4   0  15    7.10    7.70
   4   0 -15    7.20    9.40
   2   0 -15   -0.10   15.00
  -2   0  15   -5.00    7.20
   2   0 -15    8.50    7.90
   0   0 -15   -3.30   14.30
   0   0  15    5.20    7.70
   0   0  15   11.40   13.00
   2   0  15    1.40    7.80
  -2   0 -15   10.40   13.90
   2   0  15   13.00   13.70
  -4   0 -15  -23.20   13.60
  -4   0 -15   11.00    6.10
   4   0  15    2.50    8.70
   4   0  15    7.90   13.10
   6   0  15    6.90    9.80
   6   0  15   -2.80   13.30
  -6   0 -15   15.10   14.60
  -6   0 -15    5.50    6.10
   8   0  15    1.90   11.80
   8   0  15  -18.90   13.40
  -8   0 -15    3.40    6.20
  -8   0 -15   -9.30   16.00
  10   0  15  -10.00   14.10
  10   0  15    4.00   14.60
  12   0  15   11.60   15.20
  12   0  15  -34.30   15.40
  14   0  15   15.10   16.60
  14   0  15    5.70   18.20
  14   0  15  -62.29   18.70
  16   0  15  -19.30   18.50
  16   0  15  -28.00   17.60
  16   0  15   -0.30   14.60
  17  -1 -15    9.70   21.00
  17   1 -15  -10.60   15.90
  17   1 -15   14.90   17.90
 -15  -1  15   -7.50   11.80
  15  -1 -15   -0.50   12.10
  15  -1 -15   28.60   17.90
  15   1 -15    6.70   16.40
  15   1 -15  -23.60   14.60
  13  -1 -15    4.60   13.70
 -13  -1  15   -3.60   13.90
  13  -1 -15   -2.20   15.30
  13   1 -15   -1.90   14.10
  13   1 -15   -5.80   15.60
 -11  -1  15    4.60   13.90
  11  -1 -15   10.80   14.70
  11  -1 -15   -4.50   13.30
  11   1 -15   47.40   17.20
  11   1 -15   -6.80   12.10
   9  -1 -15   -0.70   13.40
   9  -1 -15   13.40   13.30
  -9  -1  15    5.20   13.30
   9   1 -15   -9.90   15.00
   9   1 -15    9.80   11.70
   7  -1 -15    8.20   14.30
  -7  -1  15   21.30   13.40
   7  -1 -15   -3.60   12.20
   7   1 -15    7.00   10.40
   7   1 -15    4.20   14.00
   5  -1 -15    8.70   13.10
   5  -1 -15  -22.60   11.10
  -5  -1  15    2.70   13.20
   5   1 -15   16.00   15.60
  -3  -1  15   17.20   13.90
   3  -1 -15   14.20   15.00
   3  -1 -15    5.80   10.20
  -3   1  15    4.70   11.10
   3   1 -15   12.40   14.40
   1  -1 -15    2.90   13.70
  -1  -1  15    6.00   13.00
   1  -1 -15   -9.90    9.40
  -1   1  15    0.20   11.10
   1   1 -15   20.50   14.40
   1  -1  15   16.60   14.20
  -1  -1 -15   -1.50    9.00
  -1  -1 -15  -12.60   13.60
  -1   1 -15   -5.40   14.50
   1   1  15   -7.70   11.30
  -3  -1 -15   -3.60    8.80
   3  -1  15  -10.10   13.50
  -3  -1 -15   -1.30   13.60
   3  -1  15   -6.50    6.60
   3   1  15    3.10   11.80
  -3   1 -15   -4.20   15.00
   5  -1  15   -8.50    7.80
   5  -1  15   23.10   14.50
  -5   1 -15    2.40    9.00
   5   1  15    9.10   12.50
  -5   1 -15    3.60   14.60
   5   1  15    5.70   13.70
   7  -1  15  -23.20   14.10
   7  -1  15  -10.50    8.50
   7  -1  15   -0.90   14.20
  -7   1 -15    6.90    8.70
  -7   1 -15   12.70   16.60
   7   1  15    8.00   13.80
   7   1  15   11.00   14.10
   9  -1  15   33.90   15.80
   9  -1  15   54.69   17.20
   9  -1  15   18.50   10.60
  -9   1 -15   37.30   10.50
   9   1  15   74.69   17.10
  -9   1 -15   42.80   17.70
   9   1  15   37.20   15.50
  11  -1  15    3.80   15.10
  11  -1  15   -1.40   10.80
  11  -1  15  -10.20   14.20
 -11   1 -15    2.40    9.70
 -11   1 -15  -19.40   14.00
  11   1  15    8.00   15.40
  11   1  15   -0.60   15.90
  13  -1  15   13.40   15.80
  13  -1  15   16.90   17.80
  13  -1  15   16.70   13.30
  13   1  15  -10.70   17.50
 -13   1 -15    7.00   10.60
  13   1  15   -3.50   14.50
  15  -1  15    5.60   17.40
  15  -1  15   21.40   17.80
  15  -1  15    5.10   15.10
  15   1  15    9.20   14.60
  15   1  15   -4.20   19.30
  16  -2 -15   11.10   19.90
  14  -2 -15   -2.50   17.80
  14   2 -15    9.20   17.70
  12  -2 -15    3.50   18.30
  12  -2 -15   -5.60   11.80
 -12  -2  15   10.60   12.40
  12   2 -15   20.80   13.40
  12   2 -15   -5.30   15.60
 -10  -2  15   -7.20   13.50
  10  -2 -15  -21.90   12.80
  10  -2 -15    6.70   15.70
  10   2 -15    2.50   15.60
   8  -2 -15    5.90   15.60
   8  -2 -15  -18.30   13.50
  -8  -2  15    6.90   12.90
   8   2 -15   20.10   17.40
   6  -2 -15   26.00   15.10
  -6  -2  15   14.20   14.90
   6  -2 -15   -4.70   14.40
   6   2 -15    0.20   15.00
  -4  -2  15   11.10   14.00
   4  -2 -15    8.10   13.90
   4  -2 -15    7.20   13.00
   4   2 -15   31.50   16.60
   2  -2 -15   21.20   12.60
  -2  -2  15   -9.20   14.70
   2   2 -15    9.10   15.70
  -2   2  15   -5.20   12.40
   0  -2  15   -1.80    7.30
   0  -2  15  -16.60   14.70
   0  -2 -15   -9.60   11.40
   0   2  15   -2.30   14.00
   0   2 -15   -0.10   14.20
  -2  -2 -15  -10.10   11.20
   2  -2  15  -29.90   13.90
   2  -2  15   -1.30    7.30
  -2   2 -15  -13.90   15.60
   2   2  15    3.50   12.90
   4  -2  15   -0.70    8.90
   4  -2  15   -1.50   14.00
  -4  -2 -15    5.90   11.30
  -4   2 -15   19.70   13.20
   4   2  15   -1.00   14.70
  -4   2 -15  -13.60   14.80
   6  -2  15   49.40   16.00
   6  -2  15   30.90   12.00
  -6   2 -15   14.10   16.40
  -6   2 -15    5.40   11.60
   6   2  15   43.00   16.10
   8  -2  15  -15.00   15.00
   8  -2  15    1.60   13.00
  -8   2 -15    5.80   16.40
   8   2  15    2.10   15.20
  -8   2 -15    6.40   13.10
  10  -2  15   13.10   15.50
  10  -2  15   10.60   13.70
  10   2  15   15.90   17.20
 -10   2 -15    3.10   13.40
  10   2  15   -4.90   14.20
 -10   2 -15    0.30   15.30
  12  -2  15    8.20   16.30
  12  -2  15  -34.80   15.50
 -12   2 -15    6.70   14.10
  12   2  15    1.80   14.10
  12   2  15   35.60   17.50
 -12   2 -15   -8.00   14.80
  14  -2  15   14.30   17.70
  14  -2  15    6.90   17.20
  14   2  15   12.10   20.00
 -14   2 -15   10.60   14.40
  14   2  15  -20.00   14.40
  13  -3 -15   41.30   22.10
  13   3 -15   -7.00   16.60
 -11  -3  15    5.40   12.10
  11  -3 -15  -11.80   17.70
  11   3 -15  -17.10   17.50
   9  -3 -15   15.00   18.50
  -9  -3  15   -1.20   13.50
   9   3 -15   14.30   16.80
  -7  -3  15   60.89   15.20
   7  -3 -15   46.40   17.30
   7   3 -15   55.49   18.70
   5  -3 -15   -2.10   15.90
  -5  -3  15   -7.50   15.00
   5   3 -15    4.30   16.20
  -3  -3  15   39.60   15.10
   3  -3 -15   29.60   14.90
  -3   3  15   39.90   15.80
   3   3 -15   15.70   16.80
  -1  -3  15  -10.10   15.50
   1  -3 -15  -14.30   12.90
   1   3 -15    0.10   16.50
  -1   3  15  -33.50   15.30
  -1  -3 -15    0.50   14.30
   1  -3  15   -4.00   14.40
  -1   3 -15    6.80   15.60
   1   3  15    8.50   14.80
   3  -3  15   -7.30   14.70
  -3  -3 -15   19.00   14.90
   3   3  15   24.50   15.80
  -3   3 -15    3.00   15.40
  -5  -3 -15   33.80   15.80
   5  -3  15    9.00   15.00
   5  -3  15   26.00   10.00
  -5   3 -15   32.80   17.80
   5   3  15   56.19   18.80
  -5   3 -15   24.90   15.80
   7  -3  15    9.90   11.50
   7  -3  15  -12.90   16.20
   7   3  15    8.90   18.40
  -7   3 -15   18.90   14.20
  -7   3 -15   -4.70   16.00
   9  -3  15   75.79   16.60
   9  -3  15  108.39   20.80
  -9   3 -15   89.79   18.40
  -9   3 -15  121.59   19.10
   9   3  15  103.79   20.80
  11  -3  15    4.10   15.40
  11  -3  15  -18.60   16.50
 -11   3 -15   -1.10   16.10
  11   3  15   -4.50   16.00
  11   3  15   -1.30   18.70
 -11   3 -15  -12.60   15.20
  13  -3  15   21.70   18.50
  -8  -4  15   30.70   15.60
   8  -4 -15    0.70   18.20
   8   4 -15    8.60   20.20
  -6  -4  15  -22.20   15.20
   6  -4 -15  -22.10   16.80
   6   4 -15  -17.60   16.80
   4  -4 -15   85.59   21.40
  -4  -4  15   93.59   19.70
   4   4 -15   76.79   20.50
  -4   4  15   90.69   20.70
  -2  -4  15   11.30   16.20
   2  -4 -15   24.60   18.40
  -2   4  15   39.10   17.90
   2   4 -15    5.40   19.00
   0  -4  15   23.20   17.00
   0  -4 -15   27.10   18.40
   0   4  15   26.40   17.40
   0   4 -15   11.80   18.80
   2  -4  15   -2.60   16.50
  -2  -4 -15   -2.40   15.80
   2   4  15  -21.00   15.60
  -2   4 -15    1.20   18.50
   4  -4  15    8.20   17.10
  -4  -4 -15    9.30   15.80
  -4   4 -15   13.10   15.40
   4   4  15   13.00   17.30
  -4   4 -15  -16.00   17.20
   6  -4  15  -12.90   16.70
  -6  -4 -15   34.10   17.20
  -6   4 -15   53.19   18.00
   6   4  15   51.59   20.60
  -6   4 -15   23.60   16.80
   8  -4  15   21.00   18.30
  -8   4 -15    6.20   16.40
  -8   4 -15   13.20   17.60
   8   4  15   27.60   21.00
  16   0 -16  281.47   27.10
  14   0 -16   56.09   16.70
  14   0 -16   32.60   16.90
  12   0 -16  420.06   33.70
  12   0 -16  340.27   28.20
  10   0 -16   44.70   15.10
  10   0 -16   62.29   17.90
   8   0 -16   39.40   13.70
   8   0 -16   94.99   19.20
  -6   0  16   -5.90    7.10
   6   0 -16  -20.80   15.10
   6   0 -16    9.80   10.90
  -4   0  16  203.38   16.00
   4   0 -16  208.48   16.80
   4   0 -16  181.38   23.10
   2   0 -16  166.78   21.40
  -2   0  16  184.28   15.20
   0   0  16  543.35   34.50
   0   0 -16  582.54   37.10
   0   0  16  543.75   28.30
   2   0  16  108.99   12.40
   2   0  16  134.39   18.60
  -2   0 -16  120.09   10.70
  -2   0 -16  126.39   20.40
  -4   0 -16  239.48   16.90
   4   0  16  292.07   24.10
   4   0  16  252.47   19.30
  -4   0 -16  284.57   26.30
   6   0  16   14.70   15.10
   6   0  16    7.80    9.90
  -6   0 -16    9.60   15.60
   8   0  16   54.19   16.90
   8   0  16   48.30   13.70
  -8   0 -16   45.30   17.40
  10   0  16  169.18   20.20
  10   0  16  113.99   19.60
  12   0  16  435.56   35.70
  12   0  16  527.85   34.40
  14   0  16  155.18   23.40
  14   0  16  125.49   25.00
  14   0  16  197.08   22.30
 -15  -1  16  419.96   29.50
  15  -1 -16  363.06   31.70
  15  -1 -16  363.46   32.70
  15   1 -16  398.86   35.00
  15   1 -16  429.56   32.80
  13  -1 -16   75.69   19.20
  13  -1 -16   70.39   17.10
 -13  -1  16   66.19   15.50
  13   1 -16   71.69   17.20
  13   1 -16   50.69   18.80
 -11  -1  16  207.08   21.40
  11  -1 -16  212.58   23.00
  11  -1 -16  242.08   23.70
  11   1 -16  267.97   22.10
  11   1 -16  253.37   24.50
  -9  -1  16   22.70   14.70
   9  -1 -16   35.60   16.30
   9  -1 -16   14.50   14.60
   9   1 -16   15.00   16.30
   7  -1 -16   28.00   15.00
  -7  -1  16    4.80   13.90
   7  -1 -16   28.00   13.90
   7   1 -16    9.00   15.30
   5  -1 -16   38.40   16.90
  -5  -1  16   24.90   16.20
   5  -1 -16   36.90   12.50
   5   1 -16   21.40   16.10
  -5   1  16   10.70   11.60
  -3  -1  16  377.16   29.30
   3  -1 -16  394.56   25.20
   3  -1 -16  386.76   33.40
  -3   1  16  411.16   26.90
   3   1 -16  430.96   34.90
   1  -1 -16  266.77   25.70
  -1  -1  16  326.27   25.90
   1  -1 -16  276.77   21.30
   1   1 -16  274.77   26.10
  -1   1  16  294.87   22.50
  -1  -1 -16  420.26   33.60
  -1  -1 -16  484.55   26.30
   1  -1  16  424.46   31.80
   1   1  16  454.55   28.90
  -1   1 -16  527.95   36.60
  -3  -1 -16   23.90   16.00
   3  -1  16   13.90   15.10
  -3   1 -16   19.10   15.80
   3   1  16   37.80   13.20
   5  -1  16   62.39   17.30
   5  -1  16   22.70   15.10
  -5   1 -16   75.59   19.20
   5   1  16   76.89   15.60
  -5   1 -16   63.89   10.90
   5   1  16   60.79   16.10
   7  -1  16   18.60   15.00
   7  -1  16   -6.80   15.10
   7   1  16   19.90   14.30
  -7   1 -16   13.70    9.30
   7   1  16    3.10   16.30
  -7   1 -16   28.80   17.50
   9  -1  16  113.09   19.10
   9  -1  16   86.89   19.30
  -9   1 -16  110.09   13.10
   9   1  16   81.79   18.40
   9   1  16  123.89   19.40
  -9   1 -16  101.99   20.90
  11  -1  16   -3.30   15.80
  11  -1  16   -3.10   16.90
 -11   1 -16    4.20   17.70
 -11   1 -16   48.60   13.20
  11   1  16   22.60   16.30
  11   1  16   44.00   16.50
  13  -1  16  242.18   24.80
  13  -1  16  267.07   26.50
  13   1  16  201.48   24.20
  13   1  16  233.88   26.50
  14  -2 -16   -0.90   20.40
  14   2 -16  -21.30   16.80
 -12  -2  16  231.18   22.60
  12  -2 -16  278.37   24.20
  12  -2 -16  252.57   26.30
  12   2 -16  241.78   26.10
  10  -2 -16  102.19   20.50
 -10  -2  16   61.79   16.50
  10  -2 -16   37.60   16.20
  10   2 -16   71.79   18.80
   8  -2 -16  100.99   19.40
  -8  -2  16   58.69   17.50
   8  -2 -16   85.29   17.30
   8   2 -16   70.19   20.10
   6  -2 -16    6.70   14.30
   6  -2 -16  -11.90   13.70
  -6  -2  16   -6.40   14.10
   6   2 -16    2.30   15.80
  -4  -2  16   93.69   17.70
   4  -2 -16  128.79   20.80
   4  -2 -16  123.19   17.50
  -4   2  16  131.59   18.70
   4   2 -16  140.59   20.80
  -2  -2  16  191.38   21.90
   2  -2 -16  215.28   20.00
  -2   2  16  228.08   22.30
   2   2 -16  140.99   21.70
   0  -2  16  258.67   24.60
   0   2  16  276.67   23.90
   0   2 -16  303.87   27.10
   2  -2  16   99.69   11.90
  -2  -2 -16   94.79   14.70
   2  -2  16   89.19   18.80
  -2   2 -16   76.79   20.00
   2   2  16  112.19   17.90
   4  -2  16  200.88   17.10
   4  -2  16  205.68   22.60
  -4  -2 -16  239.48   19.50
   4   2  16  215.68   22.80
  -4   2 -16  233.28   20.70
  -4   2 -16  188.88   24.00
   6  -2  16   10.60   11.50
   6  -2  16  -13.70   16.00
  -6   2 -16    4.20   15.60
  -6   2 -16   -6.30   12.20
   6   2  16   20.10   16.60
   8  -2  16   39.30   17.20
   8  -2  16   49.50   15.20
  -8   2 -16   10.60   13.50
   8   2  16   11.10   15.40
   8   2  16   43.20   16.30
  -8   2 -16   39.10   16.80
  10  -2  16   90.79   20.20
  10  -2  16  129.59   20.00
 -10   2 -16  117.49   17.70
  10   2  16  138.39   19.50
  10   2  16  136.59   22.00
 -10   2 -16  105.59   20.00
  12  -2  16  260.37   26.40
  12  -2  16  270.07   26.70
 -12   2 -16  231.48   26.20
 -12   2 -16  288.57   23.40
  12   2  16  249.68   24.80
  12   2  16  271.77   27.50
  11  -3 -16  170.48   26.10
  11   3 -16  138.49   24.20
  -9  -3  16   10.60   13.50
   9  -3 -16    7.70   18.40
   9   3 -16   30.30   18.60
  -7  -3  16   -1.50   14.10
   7  -3 -16   -6.80   16.30
   7   3 -16   27.90   18.80
  -5  -3  16   -0.70   15.80
   5  -3 -16   20.50   17.40
  -5   3  16   39.70   18.00
   5   3 -16   14.80   17.70
  -3  -3  16  302.57   25.60
   3  -3 -16  286.27   25.60
  -3   3  16  298.97   27.40
   3   3 -16  252.27   28.70
  -1  -3  16  231.68   23.40
   1  -3 -16  249.68   23.90
   1   3 -16  262.87   28.20
  -1   3  16  228.88   25.40
  -1  -3 -16  384.76   29.10
   1  -3  16  305.27   27.80
  -1   3 -16  332.27   30.60
   1   3  16  328.37   29.00
  -3  -3 -16   26.70   15.20
   3  -3  16   15.10   16.60
  -3   3 -16   24.80   18.40
   3   3  16   34.50   18.20
   5  -3  16   49.70   17.80
  -5  -3 -16   24.90   15.60
   5   3  16   50.59   17.80
  -5   3 -16   36.80   16.50
  -5   3 -16   36.40   18.30
   7  -3  16   18.70   12.10
   7  -3  16   -3.10   16.70
  -7   3 -16   11.40   17.70
  -7   3 -16   -8.30   13.80
   7   3  16    3.90   18.00
   9  -3  16   96.19   17.30
   9  -3  16  119.39   21.20
  -9   3 -16  125.19   18.60
   9   3  16  137.49   22.60
  -9   3 -16  108.79   21.50
  11  -3  16   12.90   17.80
  11  -3  16    7.00   15.50
  11   3  16   -1.80   16.00
  -6  -4  16   -2.50   14.90
   6  -4 -16   -8.90   19.80
   6   4 -16  -21.40   17.50
  -6   4  16    0.60   17.10
  -4  -4  16   27.00   16.80
   4  -4 -16   27.90   18.30
  -4   4  16   76.69   20.90
   4   4 -16   32.20   20.00
   2  -4 -16   75.49   20.80
  -2  -4  16   90.29   20.80
   2   4 -16  111.39   24.00
  -2   4  16   76.69   20.00
   0  -4  16  198.28   23.50
   0  -4 -16  178.18   23.50
   0   4 -16  215.68   28.20
   0   4  16  204.78   26.40
   2  -4  16   84.89   19.80
  -2  -4 -16   59.59   20.00
   2   4  16   74.69   21.60
  -2   4 -16   78.49   20.00
   4  -4  16  104.59   20.70
  -4  -4 -16   76.29   18.30
   4   4  16   76.99   22.40
  -4   4 -16   68.59   19.10
  -4   4 -16   65.89   19.90
   6  -4  16    3.50   17.80
  14   0 -17  -11.20   16.60
  14   0 -17   30.10   17.70
  12   0 -17    4.80   16.00
  12   0 -17   13.80   15.90
  10   0 -17    1.00   16.80
  10   0 -17   11.90   14.50
   8   0 -17   -7.50   15.70
   8   0 -17   24.90   13.20
   6   0 -17  -12.30   16.30
   4   0 -17   -6.00   16.90
  -2   0  17    8.20   11.40
   2   0 -17   -1.10   15.20
  -2   0  17    7.50   15.50
   0   0  17   12.10   14.30
   0   0  17    7.50    7.60
   0   0 -17   17.10   17.20
   2   0  17   16.40    8.00
   2   0  17   -3.50   13.80
  -2   0 -17   11.60   17.20
   4   0  17   29.20    9.20
  -4   0 -17  -20.40   15.80
   4   0  17   19.80   15.70
   6   0  17   38.80   16.70
   6   0  17    7.80   10.30
  -6   0 -17   -4.60   15.70
  -8   0 -17   36.80   17.90
   8   0  17  -22.60   11.50
   8   0  17   -3.60   16.40
  10   0  17  -28.80   15.50
  10   0  17  -11.90   14.90
  12   0  17    4.40   17.60
  12   0  17  -30.30   15.50
 -13  -1  17  -12.70   15.50
  13  -1 -17  -19.00   14.40
  13  -1 -17  -10.30   17.00
  13   1 -17   -6.30   16.40
 -11  -1  17   -6.10   16.00
  11  -1 -17   16.80   16.50
  11  -1 -17   -2.70   15.60
  11   1 -17    1.90   16.50
  -9  -1  17   18.90   16.20
   9  -1 -17   23.10   16.20
   9  -1 -17   19.70   15.40
   9   1 -17   26.20   16.50
   7  -1 -17   -6.90   15.80
   7  -1 -17   12.90   13.90
  -7  -1  17    0.70   16.60
   7   1 -17    1.30   16.90
   5  -1 -17  -28.30   14.40
  -5  -1  17    5.50   15.20
   5  -1 -17   -8.00   11.80
  -5   1  17   25.20   11.90
   5   1 -17   15.40   16.00
   3  -1 -17   16.10   16.60
  -3  -1  17    3.50   14.70
   3  -1 -17   24.40   11.40
   3   1 -17   23.20   18.00
  -3   1  17    0.60   10.70
   1  -1 -17    5.10   16.00
   1  -1 -17   -5.10   15.60
  -1  -1  17   13.70   15.10
   1   1 -17   -0.60   15.50
  -1   1  17   17.90   11.30
   1  -1  17   -3.90   15.50
  -1  -1 -17   -7.20   16.30
  -1   1 -17   10.90   17.80
   1   1  17   19.30   11.90
   3  -1  17   -5.30   16.40
  -3  -1 -17    1.50   17.40
  -3   1 -17   -8.40   15.90
  -3   1 -17    0.10    9.10
   3   1  17   11.30   12.40
   5  -1  17   -6.80   15.40
   5   1  17    3.10   15.50
  -5   1 -17   12.30    9.10
   5   1  17   20.50   13.70
  -5   1 -17   17.50   16.70
   7  -1  17  -36.90   14.70
   7  -1  17  -11.30   16.30
   7   1  17    2.40   15.50
  -7   1 -17    3.30    9.20
   7   1  17   36.90   15.10
  -7   1 -17    6.70   16.90
   9  -1  17    5.30   17.40
   9  -1  17  -32.60   15.80
   9   1  17    1.20   15.90
  -9   1 -17  -31.70   17.20
   9   1  17   -0.40   14.70
  11  -1  17  -16.20   17.00
  11  -1  17   -9.90   15.80
  11   1  17   25.30   18.10
  11   1  17   20.10   16.90
  13  -1  17   -0.40   18.60
  13  -1  17   33.70   19.60
  13   1  17    6.00   16.30
  13   1  17  -15.20   18.70
  12  -2 -17   10.90   15.10
 -12  -2  17    8.90   15.90
  12  -2 -17   16.80   19.80
  12   2 -17   23.20   17.70
 -10  -2  17   20.50   15.00
  10  -2 -17    0.80   15.70
  10  -2 -17   10.20   16.70
  10   2 -17   24.50   17.40
  -8  -2  17    9.30   15.00
   8  -2 -17   18.20   16.70
   8  -2 -17   -1.90   14.50
   8   2 -17   11.70   17.00
   6  -2 -17  -18.90   14.80
   6  -2 -17   13.40   15.00
  -6  -2  17  -13.60   14.70
  -6   2  17   29.40   15.10
   6   2 -17  -15.90   15.30
  -4  -2  17  -12.10   14.90
   4  -2 -17   10.80   14.00
   4  -2 -17    5.40   15.40
  -4   2  17   12.70   15.20
   4   2 -17    2.50   16.40
   2  -2 -17   22.40   13.60
  -2  -2  17    0.40   15.40
  -2   2  17    3.30   14.90
   2   2 -17  -21.50   16.70
   0  -2  17   -2.10   15.20
   0  -2 -17    1.50   12.30
   0   2  17   26.40   15.00
   0   2 -17    0.60   18.20
  -2  -2 -17   -3.30   12.30
   2  -2  17    5.80   15.90
   2   2  17   19.40   15.50
  -2   2 -17    5.20   16.50
  -4  -2 -17   -9.20   12.40
   4  -2  17   -6.90   15.80
   4   2  17   22.70   15.70
  -4   2 -17   25.20   13.70
  -4   2 -17    4.70   18.20
   6  -2  17   -0.90   11.20
   6  -2  17  -13.60   15.80
  -6   2 -17  -11.10   17.10
  -6   2 -17  -11.40   13.00
   6   2  17   11.60   15.30
   8  -2  17   -2.60   16.70
   8  -2  17   17.80   14.20
   8   2  17   18.60   17.60
  -8   2 -17    7.00   18.50
  -8   2 -17   -4.40   13.00
   8   2  17   36.40   16.90
  10  -2  17  -10.00   14.70
  10  -2  17   -3.60   16.90
  10   2  17   21.70   17.80
 -10   2 -17   11.90   18.00
 -10   2 -17   10.40   14.10
  10   2  17   10.90   18.10
  -9  -3  17   55.59   17.00
   9  -3 -17   32.60   19.60
   9   3 -17   32.50   20.50
  -7  -3  17   12.20   15.30
   7  -3 -17    8.90   17.10
   7   3 -17    7.20   18.40
   5  -3 -17   14.30   17.70
  -5  -3  17   20.70   17.50
   5   3 -17   23.80   18.20
  -5   3  17   16.40   16.40
   3  -3 -17   13.90   16.00
  -3  -3  17    3.60   15.50
  -3   3  17    5.90   16.80
   3   3 -17   -5.30   18.50
  -1  -3  17   -7.70   14.80
   1  -3 -17   23.80   16.30
  -1   3  17    8.00   16.60
   1   3 -17    5.80   17.70
   1  -3  17   41.40   18.10
  -1  -3 -17   40.10   16.10
   1   3  17   70.99   18.00
  -1   3 -17   36.60   18.70
  -3  -3 -17   22.50   15.60
   3  -3  17   11.20   17.40
   3   3  17    9.90   18.10
  -3   3 -17   -8.20   17.70
  -5  -3 -17    8.80   15.20
   5  -3  17    6.80   17.30
  -5   3 -17   23.00   18.70
   5   3  17   35.60   18.50
  -5   3 -17   32.30   16.40
   7  -3  17   -0.40   16.40
  -7   3 -17    8.80   18.20
  -7   3 -17   -8.20   14.00
   7   3  17   35.90   18.00
  12   0 -18  -35.00   20.00
  12   0 -18   16.70   17.20
  10   0 -18   10.80   17.00
   8   0 -18  253.87   26.70
   6   0 -18   57.19   20.20
  -4   0  18  390.86   31.20
   4   0 -18  385.16   32.90
   2   0 -18   43.80   19.30
  -2   0  18   13.70   16.30
   0   0 -18   42.40   18.70
   0   0  18   71.29   18.50
   2   0  18   25.30   16.40
  -2   0 -18   11.80   17.20
  -4   0 -18  117.19   21.60
   4   0  18   97.09   19.80
   6   0  18   33.00   17.70
  -6   0 -18   59.69   19.60
   8   0  18  330.67   29.00
  10   0  18   49.90   18.90
 -11  -1  18   -2.20   15.10
  11  -1 -18   17.40   16.70
  11  -1 -18    0.70   17.00
  11   1 -18    4.00   18.30
  -9  -1  18   20.90   16.40
   9  -1 -18   12.10   17.00
   9  -1 -18  -15.40   15.50
   9   1 -18   20.50   19.10
  -7  -1  18  331.27   29.10
   7  -1 -18  459.35   29.40
   7   1 -18  373.86   32.90
  -7   1  18  410.56   27.10
   5  -1 -18  114.09   21.60
  -5  -1  18  131.09   20.80
   5   1 -18  132.19   23.80
  -5   1  18  133.49   16.00
  -3  -1  18  170.88   24.10
   3  -1 -18  188.68   24.20
   3   1 -18  204.08   25.50
  -3   1  18  228.68   19.20
  -1  -1  18  -11.90   17.10
   1  -1 -18   18.20   17.30
   1   1 -18   30.40   19.20
  -1   1  18   33.40   11.80
  -1  -1 -18   34.20   19.30
   1  -1  18   46.90   17.80
  -1   1 -18   78.39   19.70
   1   1  18   44.50   12.70
   3  -1  18   15.30   16.40
  -3  -1 -18   19.40   19.00
  -3   1 -18   22.00   18.90
   3   1  18  -10.60   15.90
   3   1  18   18.40   12.30
  -3   1 -18   -2.70   10.70
   5  -1  18  146.19   19.90
   5  -1  18  238.38   25.20
  -5   1 -18  240.08   26.70
   5   1  18  213.98   20.60
   5   1  18  226.38   23.80
   7  -1  18  226.58   23.70
   7  -1  18  189.58   24.00
  -7   1 -18  217.48   25.90
   7   1  18  177.98   23.50
   7   1  18  218.28   22.10
   9  -1  18  118.59   21.60
   9  -1  18  168.98   22.20
   9   1  18  173.88   21.70
  -9   1 -18  192.48   26.20
   9   1  18  165.38   22.40
  11  -1  18   15.90   19.40
  11   1  18   21.20   18.30
 -10  -2  18  -12.80   15.00
  10  -2 -18  -30.50   17.30
  -8  -2  18  250.17   24.10
   8  -2 -18  202.68   23.00
   8   2 -18  201.98   25.80
   6  -2 -18   12.70   14.70
  -6  -2  18   10.80   17.70
   6  -2 -18   19.30   17.90
  -6   2  18   19.00   15.40
   6   2 -18   20.10   19.40
   4  -2 -18  255.07   24.40
  -4  -2  18  263.27   27.00
  -4   2  18  319.47   26.60
   4   2 -18  286.17   30.00
  -2  -2  18   22.20   17.50
   2  -2 -18   24.20   14.30
   2   2 -18   40.20   18.80
  -2   2  18    8.40   14.50
   0  -2  18   48.70   18.60
   0  -2 -18   74.89   15.20
   0   2  18   57.69   17.00
   0   2 -18   73.19   21.60
   2  -2  18  -16.10   16.70
   2   2  18   11.10   15.70
  -2   2 -18   16.10   17.70
   4  -2  18   55.29   18.50
  -4   2 -18   66.59   15.20
  -4   2 -18   73.29   22.10
   4   2  18   76.69   18.00
   6  -2  18   51.49   19.20
  -6   2 -18   89.59   22.90
   6   2  18   95.29   19.80
   6   2  18  117.89   20.50
  -6   2 -18   89.79   16.30
   8  -2  18  196.48   24.50
   8   2  18  163.88   22.60
  -8   2 -18  182.68   25.90
   8   2  18  178.28   22.70
   5  -3 -18  162.38   23.30
  -5   3  18  189.68   25.10
   5   3 -18  176.98   26.10
   3  -3 -18  119.29   20.40
  -3  -3  18  102.59   21.50
   3   3 -18  111.89   22.80
  -3   3  18  132.09   21.80
   1  -3 -18    6.20   16.40
  -1  -3  18   31.00   18.60
   1   3 -18   19.30   20.50
  -1   3  18   37.20   16.70
   1  -3  18   -2.10   17.10
  -1  -3 -18   37.20   16.80
  -1   3 -18   -2.90   19.60
   1   3  18   14.60   17.30
  -3  -3 -18    4.20   15.70
   3  -3  18   -0.50   17.20
  -3   3 -18   10.60   18.60
   3   3  18   25.40   18.30
  -3   3 -18   21.20   16.10
   8   0 -19  -25.60   16.40
  -6   0  19   -8.60   16.20
   6   0 -19  -28.20   16.40
  -4   0  19  -21.40   17.70
   4   0 -19   -3.90   16.40
  -2   0  19  -26.40   15.20
   2   0 -19    4.90   17.10
   0   0 -19   -5.00   18.80
   0   0  19  -11.90   17.40
  -2   0 -19   12.70   19.80
   2   0  19  -14.60   16.20
   4   0  19    4.40   17.60
  -4   0 -19    1.40   19.70
  -6   0 -19  -30.00   16.90
   6   0  19   11.80   17.60
   8   0  19   -5.10   17.40
  -9  -1  19   -5.80   17.70
  -7  -1  19   24.00   16.90
   7  -1 -19   -8.40   17.80
   7   1 -19    4.90   17.60
   5  -1 -19   -6.70   17.80
  -5  -1  19  -36.30   15.30
   5   1 -19   23.50   18.40
   3  -1 -19    1.40   18.60
  -3  -1  19   22.60   17.70
   3   1 -19  -10.70   16.80
  -1  -1  19    6.90   17.50
   1  -1 -19   33.80   20.40
   1   1 -19   24.80   19.90
  -1  -1 -19   14.70   19.00
   1  -1  19  -13.30   16.80
  -1   1 -19    6.70   17.70
   1   1  19   12.60   17.10
   3  -1  19   -1.60   16.80
   3   1  19    3.10   15.30
  -3   1 -19  -16.10   17.40
   3   1  19  -13.20   17.90
   5  -1  19    3.60   17.70
   5  -1  19  -49.90   16.80
   5   1  19   38.30   15.90
  -5   1 -19   10.40   20.30
   5   1  19   26.00   17.70
   7  -1  19  -27.20   15.20
   7  -1  19   29.60   18.90
  -7   1 -19  -26.40   19.30
   7   1  19   38.70   16.50
   7   1  19  -19.90   16.20
   6  -2 -19   17.90   16.20
  -6  -2  19   25.80   19.20
   6   2 -19   -8.10   17.90
  -6   2  19    5.30   15.80
  -4  -2  19   -2.00   19.00
   4  -2 -19    6.80   16.20
  -4   2  19    1.80   15.40
   4   2 -19   21.10   19.10
  -2  -2  19   11.90   17.90
   2   2 -19   16.60   18.80
  -2   2  19   33.20   15.90
   0  -2  19   21.70   17.30
   0   2 -19  -22.60   17.30
   0   2  19    0.00   15.40
   2  -2  19    9.40   17.20
  -2   2 -19   37.40   19.60
   2   2  19   25.00   16.20
   4  -2  19   -2.10   17.40
  -4   2 -19   19.00   20.80
  -4   2 -19   14.60   13.80
   4   2  19   16.40   16.30
  -6   0  20   -5.60   17.80
  -4   0  20  -21.50   16.40
   4   0 -20   -1.80   17.50
  -2   0  20   29.30   18.90
   2   0 -20   42.70   20.30
   0   0 -20  183.58   26.70
   0   0  20  200.08   24.90
  -2   0 -20   78.79   22.20
   2   0  20   78.29   21.90
   4   0  20  260.37   27.60
  -4   0 -20  295.97   32.00
  -3  -1  20  -11.50   17.10
   3  -1 -20  -27.80   18.30
   3   1 -20    2.00   18.60
  -1  -1  20   41.70   19.10
   1  -1 -20  -19.10   19.10
   1   1 -20   30.10   20.80
  -1  -1 -20  172.18   26.30
   1  -1  20  192.68   25.30
   1   1  20  161.18   24.90
  -1   1 -20  168.68   25.60
   3  -1  20  136.79   22.70
   3   1  20   99.69   20.90
   0   0   0    0.00    0.00
_computing_structure_solution     'SHELXT 2018/2 (Sheldrick, 2018)'
;
_shelx_hkl_checksum     77117
_shelx_res_file
;
TITL Na4(As2O5).0.5H2O in C2/c
    final.res
    created by SHELXL-2019/3 at 22:22:43 on 13-Jan-2026
REM Old TITL Martin_PC16_0m in C2/c
REM SHELXT solution in C2/c: R1 0.068, Rweak 0.002, Alpha 0.075
REM <I/s> 0.406 for 166 systematic absences, Orientation as input
REM Formula found by SHELXT: As4 Na8 O11
CELL 0.71073 18.2832 5.0747 14.7398 90 91.256 90
ZERR 8 0.0033 0.0009 0.0026 0 0.006 0
LATT 7
SYMM -X,+Y,0.5-Z
SFAC As H Na O
UNIT 16 8 32 44
LIST 4 ! automatically inserted. Change 6 to 4 for CHECKCIF!!
DFIX 0.86 0.01 H1 O1W
L.S. 10
PLAN  10
SIZE 0.02 0.03 0.04
TEMP 27.96
BOND $H
htab
fmap 2
acta
REM <olex2.extras>
REM <HklSrc "%.\\martin_pc16_0m_a.hkl">
REM </olex2.extras>
WGHT    0.000000    4.682400
FVAR       0.12597
NA1   3    0.038144    0.452378    0.092420    11.00000    0.01244    0.02184 =
         0.01836   -0.00045   -0.00117    0.00260
NA2   3    0.235540    0.015679    0.322033    11.00000    0.01147    0.01856 =
         0.01861    0.00063   -0.00238   -0.00273
NA3   3    0.309842    0.000814    0.015530    11.00000    0.01459    0.01519 =
         0.01492   -0.00165    0.00069   -0.00129
NA4   3    0.379377    0.045965    0.210314    11.00000    0.02398    0.02393 =
         0.01425   -0.00028    0.00348    0.00331
AS1   1    0.158258    0.019603    0.620847    11.00000    0.01016    0.00969 =
         0.00913   -0.00044    0.00026   -0.00051
AS2   1    0.083373   -0.013294    0.432396    11.00000    0.00891    0.01069 =
         0.01061    0.00007    0.00064    0.00089
O1    4    0.148422    0.356860    0.633700    11.00000    0.01245    0.00921 =
         0.01181   -0.00068    0.00299    0.00130
O2    4    0.248050   -0.033592    0.657213    11.00000    0.01241    0.01614 =
         0.01094   -0.00283   -0.00257    0.00380
O3    4    0.175245    0.012212    0.493154    11.00000    0.01186    0.02043 =
         0.00757    0.00046   -0.00074   -0.00272
O4    4    0.112173    0.039239    0.323002    11.00000    0.01335    0.02148 =
         0.01219    0.00383    0.00178    0.00068
O5    4    0.074149   -0.350961    0.437163    11.00000    0.01012    0.01336 =
         0.01627   -0.00062    0.00100   -0.00087
O1W   4    0.000000    0.300555    0.250000    10.50000    0.01910    0.01700 =
         0.02031    0.00000   -0.00667    0.00000
H1    2    0.033725    0.201767    0.273252    11.00000    0.04366
HKLF 4
REM  Na4(As2O5).0.5H2O in C2/c
REM wR2 = 0.0578, GooF = S = 1.016, Restrained GooF = 1.016 for all data
REM R1 = 0.0327 for 1193 Fo > 4sig(Fo) and 0.0774 for all 1910 data
REM 109 parameters refined using 1 restraints
END
WGHT      0.0000      4.6824
REM Instructions for potential hydrogen bonds
HTAB O1W O4
REM Highest difference peak  0.722,  deepest hole -0.786,  1-sigma level  0.184
Q1    1   0.1067 -0.0626  0.6395  11.00000  0.05    0.72
Q2    1   0.1005  0.0713  0.3598  11.00000  0.05    0.71
Q3    1   0.1001  0.0679  0.2412  11.00000  0.05    0.66
Q4    1   0.0399 -0.0700  0.4861  11.00000  0.05    0.64
Q5    1   0.0583  0.7632  0.1251  11.00000  0.05    0.63
Q6    1   0.0415  0.3252  0.0197  11.00000  0.05    0.61
Q7    1   0.0979 -0.0367  0.3038  11.00000  0.05    0.58
Q8    1   0.0937 -0.0994  0.5168  11.00000  0.05    0.57
Q9    1   0.1337 -0.0858  0.2643  11.00000  0.05    0.57
Q10   1   0.1930 -0.0724  0.2850  11.00000  0.05    0.56
;
_shelx_res_checksum     16837
