# Supplementary material for: Crystal structure of Na4(As2O5)(H2O)0.5 and a survey of the pyroarsenite anion, (As2O5)4−
Source: Acta Crystallogr E Crystallogr Commun. 2026 Mar 24;82(Pt 4):379–83. doi: 10.1107/S2056989026002859 (PMC13055960; doi:10.1107/S2056989026002859)
Supplement: Supplementary file 2 [file e-82-00379-Isup2.hkl]

data_I                                                                          
_shelx_title ' Na4(As2O5).0.5H2O in C2/c'                                       
_shelx_refln_list_code          4                                               
_shelx_F_calc_maximum      789.60                                               
_exptl_crystal_F_000      1240.00                                               
_reflns_d_resolution_high  0.7198                                               
                                                                                
loop_                                                                           
 _space_group_symop_operation_xyz                                               
 'x, y, z'                                                                      
 '-x, y, -z+1/2'                                                                
 'x+1/2, y+1/2, z'                                                              
 '-x+1/2, y+1/2, -z+1/2'                                                        
 '-x, -y, -z'                                                                   
 'x, -y, z-1/2'                                                                 
 '-x+1/2, -y+1/2, -z'                                                           
 'x+1/2, -y+1/2, z-1/2'                                                         
                                                                                
_cell_length_a    18.2832                                                       
_cell_length_b     5.0747                                                       
_cell_length_c    14.7398                                                       
_cell_angle_alpha  90.000                                                       
_cell_angle_beta   91.256                                                       
_cell_angle_gamma  90.000                                                       
                                                                                
_shelx_F_squared_multiplier     1.000                                           
                                                                                
loop_                                                                           
 _refln_index_h                                                                 
 _refln_index_k                                                                 
 _refln_index_l                                                                 
 _refln_F_squared_calc                                                          
 _refln_F_squared_meas                                                          
 _refln_F_squared_sigma                                                         
 _refln_observed_status                                                         
   2   0   0       5263.83       3761.41       207.95 o                         
   4   0   0      78601.80      78939.10      1215.97 o                         
   6   0   0       1360.75       1813.13       165.82 o                         
   8   0   0       3175.06       3157.23       172.60 o                         
  10   0   0      11991.23      11936.99       366.25 o                         
  12   0   0      84970.23      83498.88      1594.25 o                         
  14   0   0        156.07        381.86       194.51 o                         
  16   0   0      16288.08      15886.11       594.69 o                         
  18   0   0       5281.13       5194.12       406.16 o                         
  20   0   0         56.27       -195.72       386.56 o                         
  22   0   0       1770.88       1990.86       613.06 o                         
  24   0   0      11489.21      11304.83       859.26 o                         
   1   1   0      41684.95      41603.70       526.94 o                         
   3   1   0      62702.85      64078.35       732.73 o                         
   5   1   0      17235.68      17145.03       277.25 o                         
   7   1   0       2103.89       2331.68       140.37 o                         
   9   1   0       9630.94       9945.26       225.66 o                         
  11   1   0      19270.77      19107.72       384.66 o                         
  13   1   0     133267.38     132570.02      1843.72 o                         
  15   1   0      27652.58      27474.34       512.80 o                         
  17   1   0       7684.06       7719.13       375.46 o                         
  19   1   0        188.60        130.62       299.42 o                         
  21   1   0       1666.89       1315.66       342.06 o                         
  23   1   0         83.82        -46.62       441.52 o                         
  25   1   0      13154.05      14613.52       756.08 o                         
   0   2   0     500393.28     495718.62      8813.77 o                         
   2   2   0      14521.12      14953.77       280.42 o                         
   4   2   0      39813.52      39663.45       540.77 o                         
   6   2   0       2380.33       2246.84       154.96 o                         
   8   2   0       5295.44       5179.19       271.46 o                         
  10   2   0       5422.30       5107.25       322.22 o                         
  12   2   0      49385.02      48555.63       971.04 o                         
  14   2   0       1279.51       1227.64       297.12 o                         
  16   2   0      15164.20      15224.27       487.98 o                         
  18   2   0       3566.91       3660.13       353.87 o                         
  20   2   0        140.66       -210.78       332.10 o                         
  22   2   0       1056.95       1009.40       382.26 o                         
  24   2   0       9241.77       9115.95       638.41 o                         
   1   3   0      60876.46      60102.18      1002.71 o                         
   3   3   0      30199.98      31138.88       519.89 o                         
   5   3   0      13776.00      14460.32       374.91 o                         
   7   3   0        288.37        833.39       184.96 o                         
   9   3   0      10528.88       9422.52       391.69 o                         
  11   3   0       9571.68      10257.03       554.48 o                         
  13   3   0     102778.27     101056.72      2013.30 o                         
  15   3   0      10392.76      11026.45       545.07 o                         
  17   3   0       8298.63       8198.93       520.73 o                         
  19   3   0         21.84        -31.74       353.81 o                         
  21   3   0       1218.88        215.75       428.14 o                         
   0   4   0     131197.91     132478.20      3219.41 o                         
   2   4   0       3114.06       2981.67       226.42 o                         
   4   4   0       9930.59       9845.56       414.73 o                         
   6   4   0        232.25        122.70       370.20 o                         
   8   4   0       3601.89       3993.99       349.74 o                         
  10   4   0        410.09        148.08       321.45 o                         
  12   4   0      30810.09      30498.29       873.42 o                         
  14   4   0         88.40        468.90       398.80 o                         
  16   4   0       6993.74       6749.22       539.32 o                         
  18   4   0       1322.78       1282.77       433.30 o                         
  20   4   0         15.82         48.08       509.96 o                         
   1   5   0      17820.28      17625.08       460.10 o                         
   3   5   0       9250.43       9232.54       426.81 o                         
   5   5   0       6083.87       6115.52       376.48 o                         
   7   5   0        303.69        619.18       366.76 o                         
   9   5   0       4488.05       5602.65       469.67 o                         
  11   5   0       2234.91       1847.36       430.33 o                         
  13   5   0      25866.84      27835.82       985.02 o                         
  15   5   0       6683.97       6432.69       517.74 o                         
  17   5   0       4581.89       4597.68       571.67 o                         
   0   6   0      40735.31      36434.20      1322.05 o                         
   2   6   0        503.51       -305.38       305.38 o                         
   4   6   0       5745.43       4789.20       411.22 o                         
   6   6   0        107.05        125.89       413.93 o                         
   8   6   0       2944.45       3468.15       500.00 o                         
  10   6   0        331.90        843.73       471.65 o                         
  12   6   0      16583.58      16539.87      1108.31 o                         
   1   7   0       4932.34       2196.17       608.93 o                         
 -25   1   1         49.28         10.96       724.85 o                         
 -23   1   1        558.89        262.85       456.03 o                         
 -21   1   1       1392.85       1044.82       355.25 o                         
 -19   1   1          0.68        -86.58       299.17 o                         
 -17   1   1         43.89         53.62       169.07 o                         
 -15   1   1          2.59         64.67       125.75 o                         
 -13   1   1        637.71        555.05       179.00 o                         
 -11   1   1         27.27        -29.64       132.49 o                         
  -9   1   1       6757.18       6843.50       258.34 o                         
  -7   1   1         37.30         61.18       129.02 o                         
  -5   1   1       2137.75       2519.78       132.01 o                         
  -3   1   1       1359.04       1416.13       102.58 o                         
  -1   1   1         14.22        102.17        71.06 o                         
   1   1   1        583.95        505.48        77.45 o                         
   3   1   1      19212.00      19410.84       267.18 o                         
   5   1   1      21976.34      23021.06       306.13 o                         
   7   1   1        729.55        721.66        87.34 o                         
   9   1   1         18.09        177.67        95.50 o                         
  11   1   1        191.64        284.94       108.41 o                         
  13   1   1        499.90        407.86       165.50 o                         
  15   1   1         67.27        179.14       170.35 o                         
  17   1   1       2189.10       2222.15       217.24 o                         
  19   1   1          2.33        232.69       299.42 o                         
  21   1   1        158.25        250.83       327.64 o                         
  23   1   1         14.47        307.99       436.94 o                         
  25   1   1          0.33        403.34       743.97 o                         
 -24   2   1       1470.41       2151.81       549.91 o                         
 -22   2   1        246.79        139.58       362.60 o                         
 -20   2   1        200.41        313.38       345.80 o                         
 -18   2   1         36.55       -298.93       298.93 o                         
 -16   2   1         55.28        -41.81       275.53 o                         
 -14   2   1         67.49        248.55       278.67 o                         
 -12   2   1        893.62       1025.38       270.61 o                         
 -10   2   1         64.68       -215.98       241.73 o                         
  -8   2   1       8267.47       7968.82       455.34 o                         
  -6   2   1        518.59        434.16        98.89 o                         
  -4   2   1        799.76        724.32       146.56 o                         
  -2   2   1         29.08        -28.64       117.51 o                         
   0   2   1       2172.82       2658.66       138.19 o                         
   2   2   1       7589.65       7589.34       241.14 o                         
   4   2   1       3464.97       4119.77       170.82 o                         
   6   2   1       6825.46       6658.62       203.79 o                         
   8   2   1        330.23        759.73       149.79 o                         
  10   2   1          9.91       -303.17       303.17 o                         
  12   2   1        621.25        388.72       244.16 o                         
  14   2   1         39.28        419.83       283.48 o                         
  16   2   1       4448.53       4124.10       359.70 o                         
  18   2   1          5.18       -201.71       311.59 o                         
  20   2   1        910.10        644.81       339.45 o                         
  22   2   1          4.25        182.59       366.63 o                         
  24   2   1         43.41         15.31       410.99 o                         
 -21   3   1       4104.22       4382.68       535.93 o                         
 -19   3   1         17.97        -31.61       369.24 o                         
 -17   3   1        577.62        395.40       406.21 o                         
 -15   3   1         64.84        272.55       381.17 o                         
 -13   3   1       2153.65       2329.45       361.72 o                         
 -11   3   1       2469.53       2535.06       334.65 o                         
  -9   3   1       3197.33       3186.77       298.83 o                         
  -7   3   1        614.64        830.04       195.78 o                         
  -5   3   1       6774.07       6680.80       249.54 o                         
  -3   3   1        117.25        -88.14       151.68 o                         
  -1   3   1       1039.43       1048.07       186.92 o                         
   1   3   1       3998.09       3949.05       264.70 o                         
   3   3   1      13414.32      13500.30       371.82 o                         
   5   3   1      17116.93      17586.51       416.07 o                         
   7   3   1       5726.00       5579.25       232.06 o                         
   9   3   1        123.48          8.44       137.44 o                         
  11   3   1         26.56       -296.14       296.14 o                         
  13   3   1       1965.40       1485.34       356.34 o                         
  15   3   1        415.99        323.46       366.77 o                         
  17   3   1       2934.94       3357.19       589.79 o                         
  19   3   1       1783.88       1086.43       480.49 o                         
  21   3   1        825.48        728.37       518.46 o                         
 -20   4   1        513.45        585.75       506.85 o                         
 -18   4   1        542.60       -339.35       453.92 o                         
 -16   4   1        279.88       -188.01       578.38 o                         
 -14   4   1        633.20         47.14       362.13 o                         
 -12   4   1       2560.41       2135.01       400.12 o                         
 -10   4   1       7969.50       7932.59       444.52 o                         
  -8   4   1      30530.04      30474.86       709.76 o                         
  -6   4   1       3079.55       3327.47       277.25 o                         
  -4   4   1       1641.34       1167.55       264.91 o                         
  -2   4   1        369.40        159.48       200.58 o                         
   0   4   1        327.26        -37.88       217.63 o                         
   2   4   1       3229.45       2340.28       249.32 o                         
   4   4   1       9046.88       9240.00       343.00 o                         
   6   4   1       1730.21       1907.57       263.91 o                         
   8   4   1        673.18        671.13       250.47 o                         
  10   4   1         38.92        211.82       325.09 o                         
  12   4   1        814.43        589.06       382.15 o                         
  14   4   1       1007.38        829.61       390.59 o                         
  16   4   1      14032.19      13246.37       643.56 o                         
  18   4   1       2733.74       2882.21       663.19 o                         
  20   4   1       1636.52        782.04       464.84 o                         
 -17   5   1        402.91         45.27       501.11 o                         
 -15   5   1         19.64       -458.36       458.36 o                         
 -13   5   1        841.40       1121.08       451.71 o                         
 -11   5   1       2968.89       2957.02       418.87 o                         
  -9   5   1       2093.92       2226.48       378.46 o                         
  -7   5   1         12.89          0.51       265.54 o                         
  -5   5   1       2579.74       2333.07       374.18 o                         
  -3   5   1        187.57       -284.61       284.61 o                         
  -1   5   1         76.46       -251.36       251.36 o                         
   1   5   1       1445.83       1221.62       455.00 o                         
   3   5   1       6664.32       6771.98       522.70 o                         
   5   5   1       7102.19       6887.10       390.29 o                         
   7   5   1       3562.01       3608.23       343.03 o                         
   9   5   1         33.99        252.99       382.92 o                         
  11   5   1         44.11        413.45       405.59 o                         
  13   5   1        934.67       1791.91       451.01 o                         
  15   5   1         15.91       -383.16       447.49 o                         
  17   5   1       2343.02       1726.13       480.21 o                         
 -12   6   1       3952.48       4087.26       541.62 o                         
 -10   6   1       3186.93       2156.35       493.15 o                         
  -8   6   1      15732.01      16665.75       996.15 o                         
  -6   6   1       3612.95       3141.16       442.12 o                         
  -4   6   1       1592.60       1220.74       352.57 o                         
  -2   6   1         69.99       -310.94       310.94 o                         
   0   6   1       1947.47        448.83       339.20 o                         
   2   6   1       1843.82        374.16       335.98 o                         
   4   6   1       9429.69       8155.94       434.72 o                         
   6   6   1       1365.61       1573.50       396.45 o                         
   8   6   1       2248.39       2851.79       436.92 o                         
  10   6   1          4.62        875.88       434.45 o                         
  12   6   1        822.30       1680.52       476.39 o                         
  -1   7   1        191.48       -517.85       517.85 o                         
   1   7   1       1912.00        241.60      1317.56 o                         
 -24   0   2        218.05        252.56       607.06 o                         
 -22   0   2      11613.96      10354.17       958.90 o                         
 -20   0   2       8735.05       8857.78       515.22 o                         
 -18   0   2      82205.02      81695.62      1874.06 o                         
 -16   0   2      21453.59      22145.66       620.29 o                         
 -14   0   2       6946.57       6958.93       319.91 o                         
 -12   0   2        834.54        491.47       197.02 o                         
 -10   0   2       9682.49       9259.17       333.26 o                         
  -8   0   2      24468.16      23254.34       457.78 o                         
  -6   0   2       1946.50       1984.97       142.10 o                         
  -4   0   2     160969.61     160157.12      2270.58 o                         
  -2   0   2       6043.30       6022.59       207.21 o                         
   0   0   2      28842.18      29643.71       712.60 o                         
   2   0   2       2921.92       3074.15       112.41 o                         
   4   0   2      52408.46      54397.02       860.68 o                         
   6   0   2         40.60        153.90       133.84 o                         
   8   0   2     623468.12     618539.31     10034.23 o                         
  10   0   2       2211.94       1760.78       202.80 o                         
  12   0   2      52802.33      53077.26      1078.10 o                         
  14   0   2         87.28        245.07       227.56 o                         
  16   0   2        801.07        955.17       510.26 o                         
  18   0   2       2919.02       3145.84       367.13 o                         
  20   0   2      30085.48      30081.56      1210.96 o                         
  22   0   2        229.06       -490.80       574.01 o                         
  24   0   2      10332.59      11320.20      1163.74 o                         
 -25   1   2         55.06       1083.87      1071.27 o                         
 -23   1   2       1370.17       1666.24       475.88 o                         
 -21   1   2      16215.75      15272.58       581.12 o                         
 -19   1   2        868.94       1122.94       326.44 o                         
 -17   1   2      23943.48      24022.37       574.72 o                         
 -15   1   2         74.53        104.02       173.65 o                         
 -13   1   2       8494.67       8708.90       284.07 o                         
 -11   1   2        365.41        404.19        87.15 o                         
  -9   1   2      19449.40      18877.77       340.13 o                         
  -7   1   2      24185.86      23926.03       364.51 o                         
  -5   1   2     229935.48     220117.23      2445.49 o                         
  -3   1   2      40291.71      41006.12       508.12 o                         
  -1   1   2      35022.34      34121.58       407.78 o                         
   1   1   2       1916.25       1840.56       122.88 o                         
   3   1   2      19877.25      20622.91       274.07 o                         
   5   1   2      17037.93      17135.76       254.27 o                         
   7   1   2      21417.85      20276.26       326.20 o                         
   9   1   2      25282.44      25819.08       441.89 o                         
  11   1   2      48584.45      48135.75       781.09 o                         
  13   1   2      10577.97      10649.54       291.16 o                         
  15   1   2        443.53        486.53       145.11 o                         
  17   1   2       1433.80       1639.26       301.65 o                         
  19   1   2       7537.27       7468.20       412.17 o                         
  21   1   2      44312.33      43750.38      1172.30 o                         
  23   1   2      14695.93      15795.05       688.33 o                         
 -24   2   2        189.48       1206.83       515.47 o                         
 -22   2   2       8337.93       7871.49       526.20 o                         
 -20   2   2      12706.69      12836.51       714.13 o                         
 -18   2   2      42120.77      42143.77       905.48 o                         
 -16   2   2      14937.34      15332.23       704.52 o                         
 -14   2   2       3818.35       4003.17       304.40 o                         
 -12   2   2       1508.41       1289.90       304.42 o                         
 -10   2   2       6868.41       6561.81       315.48 o                         
  -8   2   2      20276.49      19761.74       459.13 o                         
  -6   2   2       1847.67       2062.37       119.32 o                         
  -4   2   2      51545.81      51073.37       670.73 o                         
  -2   2   2       4519.31       4121.60       139.95 o                         
   0   2   2      24208.89      24252.61       381.75 o                         
   2   2   2       4983.59       5069.15       250.99 o                         
   4   2   2      25398.47      23761.71       625.40 o                         
   6   2   2        802.14        900.63       125.71 o                         
   8   2   2     281653.28     277226.00      3940.43 o                         
  10   2   2       8158.49       8322.01       220.27 o                         
  12   2   2      34448.64      33752.38       752.07 o                         
  14   2   2          0.85       -204.24       285.49 o                         
  16   2   2       1348.73       1807.35       331.86 o                         
  18   2   2       1257.13       1127.94       330.66 o                         
  20   2   2      21555.09      22674.98       679.25 o                         
  22   2   2        262.48        304.38       371.53 o                         
  24   2   2      10089.88      10187.55       600.36 o                         
 -21   3   2      10328.82      10099.06       637.74 o                         
 -19   3   2        426.13        250.18       454.41 o                         
 -17   3   2      26299.54      24807.52       762.48 o                         
 -15   3   2          2.11       -261.62       512.62 o                         
 -13   3   2       5549.76       5472.04       420.85 o                         
 -11   3   2         51.44        221.13       282.36 o                         
  -9   3   2      19830.37      19537.64       584.43 o                         
  -7   3   2       8057.50       8110.97       227.58 o                         
  -5   3   2     188507.31     187511.52      2551.81 o                         
  -3   3   2      15202.39      14968.76       368.43 o                         
  -1   3   2      26407.84      27245.49       499.02 o                         
   1   3   2        559.77        205.81       207.31 o                         
   3   3   2      11847.60      11152.67       529.18 o                         
   5   3   2      14470.28      14109.42       356.50 o                         
   7   3   2      40588.71      39738.84       726.98 o                         
   9   3   2      41792.40      41615.23       756.18 o                         
  11   3   2      24760.29      25020.09       598.56 o                         
  13   3   2       9227.03       8740.53       464.18 o                         
  15   3   2         19.24        331.33       355.53 o                         
  17   3   2       2012.13       2092.55       420.41 o                         
  19   3   2       3909.05       3335.16       473.42 o                         
  21   3   2      35907.63      33965.17      1688.29 o                         
 -20   4   2       8420.23       8523.07       644.37 o                         
 -18   4   2      15450.42      15561.10       828.01 o                         
 -16   4   2       8011.03       7627.00       623.58 o                         
 -14   4   2        592.05        178.33       408.14 o                         
 -12   4   2        435.20        422.53       374.91 o                         
 -10   4   2       2772.15       2796.47       370.86 o                         
  -8   4   2       7565.87       7834.72       371.70 o                         
  -6   4   2        648.70         65.40       221.78 o                         
  -4   4   2      33314.61      33670.98       729.53 o                         
  -2   4   2        453.71        326.99       206.58 o                         
   0   4   2       9138.13       9756.69       660.46 o                         
   2   4   2        433.14         80.29       345.69 o                         
   4   4   2       5620.33       4884.71       289.06 o                         
   6   4   2         91.95       -238.92       238.92 o                         
   8   4   2      88021.81      88095.03      1603.01 o                         
  10   4   2       3717.89       3749.70       402.93 o                         
  12   4   2      11717.09      12067.28       558.32 o                         
  14   4   2          1.71       -281.74       384.07 o                         
  16   4   2        979.64        576.79       421.14 o                         
  18   4   2         35.74        121.08       473.57 o                         
  20   4   2      15081.21      14941.61       766.96 o                         
 -17   5   2      12089.68      12359.54       714.97 o                         
 -15   5   2        113.86       -458.68       699.01 o                         
 -13   5   2       2961.81       2308.69       481.52 o                         
 -11   5   2         85.11        360.70       408.58 o                         
  -9   5   2       8088.77       8297.64       825.92 o                         
  -7   5   2       5895.69       5616.27       371.16 o                         
  -5   5   2      41913.29      41536.98       836.27 o                         
  -3   5   2       1687.93       1095.64       293.74 o                         
  -1   5   2       9033.83       9618.67       431.12 o                         
   1   5   2        744.78        246.11       321.96 o                         
   3   5   2       5074.29       4949.08       341.24 o                         
   5   5   2       4655.25       4104.70       363.47 o                         
   7   5   2      15670.98      15104.76       536.23 o                         
   9   5   2      11616.80      12206.75       582.06 o                         
  11   5   2       9497.19       9567.42       546.57 o                         
  13   5   2       4456.49       6297.11       694.68 o                         
  15   5   2         24.53        311.13       448.11 o                         
  17   5   2       1116.72        858.23       496.18 o                         
 -12   6   2        168.01        499.24       540.49 o                         
 -10   6   2       2679.46       2347.99       589.21 o                         
  -8   6   2       3986.43       3575.59       552.47 o                         
  -6   6   2       4269.81       4031.27       458.00 o                         
  -4   6   2      20550.32      19784.73       646.34 o                         
  -2   6   2        599.82       -358.42       358.42 o                         
   0   6   2       5477.02       5422.86       495.35 o                         
   2   6   2         85.89        -88.00       456.24 o                         
   4   6   2       3562.64       3176.60       519.20 o                         
   6   6   2         90.10         74.65       416.11 o                         
   8   6   2      30566.28      32335.44      1008.42 o                         
  10   6   2        606.21        604.46       471.27 o                         
  12   6   2       5714.37       6279.88       568.62 o                         
 -23   1   3         46.45        544.28       435.98 o                         
 -21   1   3         37.48         77.26       334.40 o                         
 -19   1   3          2.19         37.34       309.04 o                         
 -17   1   3        456.23        461.82       176.73 o                         
 -15   1   3       2565.59       2530.77       245.59 o                         
 -13   1   3       5149.14       5127.44       212.87 o                         
 -11   1   3          5.43          4.10       139.04 o                         
  -9   1   3        286.61        359.82       146.10 o                         
  -7   1   3        162.96        104.83        96.07 o                         
  -5   1   3       1595.83       1936.13        95.93 o                         
  -3   1   3        417.87        572.29        99.22 o                         
  -1   1   3      13815.23      14108.75       232.97 o                         
   1   1   3       1065.13       1132.51        69.31 o                         
   3   1   3       2561.09       3028.33       153.05 o                         
   5   1   3        504.95        808.48       105.62 o                         
   7   1   3         81.10         10.60       108.90 o                         
   9   1   3        456.98        360.79       133.46 o                         
  11   1   3       4370.69       3957.16       192.87 o                         
  13   1   3       6235.30       5947.27       230.26 o                         
  15   1   3        180.71        281.61       161.09 o                         
  17   1   3         12.09       -126.67       285.83 o                         
  19   1   3         60.99        524.49       314.99 o                         
  21   1   3        117.56        181.68       408.58 o                         
  23   1   3         21.21        345.55       440.99 o                         
 -24   2   3        123.40        812.69       597.54 o                         
 -22   2   3        147.85         35.85       456.65 o                         
 -20   2   3        108.00        -93.86       332.77 o                         
 -18   2   3          5.72        -89.36       298.82 o                         
 -16   2   3       3964.59       3929.43       348.88 o                         
 -14   2   3        860.40        376.74       266.20 o                         
 -12   2   3          9.69        326.15       235.95 o                         
 -10   2   3         68.52        162.68       258.79 o                         
  -8   2   3         99.32         72.22       113.35 o                         
  -6   2   3        192.97        113.92       108.49 o                         
  -4   2   3        504.31        194.42       112.35 o                         
  -2   2   3       1772.86       1693.85       159.52 o                         
   0   2   3       3443.66       2921.39       133.30 o                         
   2   2   3        615.85        208.91       139.08 o                         
   4   2   3       1053.20       1087.21       164.01 o                         
   6   2   3        660.61        833.05       137.63 o                         
   8   2   3        124.96         68.30       134.31 o                         
  10   2   3       1446.35       1552.96       146.95 o                         
  12   2   3        768.49        731.61       123.17 o                         
  14   2   3       1746.54       1687.17       275.73 o                         
  16   2   3        162.95       -299.64       310.40 o                         
  18   2   3          5.44       -114.24       335.93 o                         
  20   2   3        290.82        400.94       363.70 o                         
  22   2   3         27.48       -337.96       370.57 o                         
 -21   3   3         18.53       -460.64       460.64 o                         
 -19   3   3         25.73        347.18       446.20 o                         
 -17   3   3       3750.51       2607.07       581.63 o                         
 -15   3   3       1498.68        555.11       323.11 o                         
 -13   3   3      10456.83      10829.87       661.67 o                         
 -11   3   3         43.37       -263.12       316.10 o                         
  -9   3   3       2647.91       2678.20       152.36 o                         
  -7   3   3          3.15        -87.75       123.12 o                         
  -5   3   3       4243.82       4079.79       261.64 o                         
  -3   3   3       2332.75       2699.95       228.35 o                         
  -1   3   3       2210.70       2314.42       160.40 o                         
   1   3   3        512.14        417.47       211.73 o                         
   3   3   3       8197.52       7105.36       417.09 o                         
   5   3   3         26.77       -154.05       154.05 o                         
   7   3   3        928.57        679.30       201.84 o                         
   9   3   3       1361.44       1523.96       188.30 o                         
  11   3   3       6554.72       6095.29       403.70 o                         
  13   3   3       7674.48       7576.13       441.60 o                         
  15   3   3       2655.50       3291.78       404.38 o                         
  17   3   3         51.58        567.15       461.91 o                         
  19   3   3         24.74       -161.99       469.02 o                         
  21   3   3        627.92        479.18       532.12 o                         
 -20   4   3        152.35         57.17       653.43 o                         
 -18   4   3        512.29        518.45       465.25 o                         
 -16   4   3       2657.97       3478.19       484.36 o                         
 -14   4   3       2268.40       2472.49       473.41 o                         
 -12   4   3        399.64        325.63       379.18 o                         
 -10   4   3        505.91        811.68       346.20 o                         
  -8   4   3         11.73       -209.59       226.77 o                         
  -6   4   3        988.04        495.19       270.54 o                         
  -4   4   3       4227.42       4041.66       309.95 o                         
  -2   4   3      18500.46      18258.86       516.33 o                         
   0   4   3      29138.68      28550.50       594.36 o                         
   2   4   3       2561.07       1834.26       270.37 o                         
   4   4   3       2510.88       2428.14       324.53 o                         
   6   4   3       1786.95       1682.14       267.62 o                         
   8   4   3        788.42       1338.39       321.90 o                         
  10   4   3       1057.04       1400.59       352.13 o                         
  12   4   3       4180.60       4924.08       424.75 o                         
  14   4   3        159.29         30.91       384.25 o                         
  16   4   3       1327.95       1190.99       432.65 o                         
  18   4   3         31.67       -453.16       453.16 o                         
  20   4   3        423.88        141.74       500.73 o                         
 -17   5   3       3698.35       4011.87       804.86 o                         
 -15   5   3         69.78       -471.08       471.08 o                         
 -13   5   3       7900.82       7580.39       547.69 o                         
 -11   5   3        520.89        359.12       419.93 o                         
  -9   5   3       1443.99       1312.83       397.72 o                         
  -7   5   3        129.63       -106.09       258.06 o                         
  -5   5   3       1171.18        792.80       477.39 o                         
  -3   5   3       1713.73       1563.43       295.90 o                         
  -1   5   3       1511.59       2104.61       324.91 o                         
   1   5   3         40.12        443.24       335.93 o                         
   3   5   3       3271.07       3351.78       327.69 o                         
   5   5   3        113.66       -131.06       298.19 o                         
   7   5   3        179.48       -295.91       295.91 o                         
   9   5   3        306.74        684.99       387.88 o                         
  11   5   3       4495.87       4803.26       469.85 o                         
  13   5   3       3362.21       3425.09       472.92 o                         
  15   5   3       2732.67       3556.64       498.50 o                         
  17   5   3         32.47        553.75       577.08 o                         
 -12   6   3        401.88        755.54       551.70 o                         
 -10   6   3       1431.15       1796.41       542.65 o                         
  -8   6   3         18.88        602.38       495.46 o                         
  -6   6   3        843.40        -73.68       440.70 o                         
  -4   6   3       5725.19       6086.49       758.06 o                         
  -2   6   3       7092.06       6695.33       481.22 o                         
   0   6   3      14119.55      13578.21       654.69 o                         
   2   6   3       3472.31       3703.92       397.10 o                         
   4   6   3       2507.17       2312.08       382.76 o                         
   6   6   3        512.05        430.33       418.25 o                         
   8   6   3       2020.37       1854.72       458.65 o                         
  10   6   3        711.20        999.92       450.12 o                         
  12   6   3       4934.47       5521.21       539.88 o                         
 -24   0   4       3972.19       2390.87       732.35 o                         
 -22   0   4      28013.28      27119.47      2060.62 o                         
 -20   0   4        267.17        488.86       382.79 o                         
 -18   0   4       1178.98       1122.71       333.62 o                         
 -16   0   4          4.82         98.25       292.76 o                         
 -14   0   4      25374.69      25026.86       754.35 o                         
 -12   0   4      19370.12      19768.49       541.09 o                         
 -10   0   4     326064.22     324037.69      5307.89 o                         
  -8   0   4      14601.27      13581.65       389.27 o                         
  -6   0   4      12217.03      12600.04       310.25 o                         
  -4   0   4       2784.03       2803.29       153.20 o                         
  -2   0   4       2818.52       2883.30       182.97 o                         
   0   0   4      55932.73      56104.38      1172.75 o                         
   2   0   4      24132.64      24672.24       470.68 o                         
   4   0   4      76405.73      78156.09      1228.17 o                         
   6   0   4        443.43        446.94       155.95 o                         
   8   0   4      44100.65      44236.52       814.50 o                         
  10   0   4        935.55       1121.11       263.77 o                         
  12   0   4      16497.22      16455.22       576.84 o                         
  14   0   4       4108.77       3777.90       355.36 o                         
  16   0   4     149838.83     149933.58      3176.12 o                         
  18   0   4        763.70        816.39       355.14 o                         
  20   0   4      23196.84      23064.53      1061.43 o                         
  22   0   4        404.42        930.78       621.77 o                         
  24   0   4        121.83        136.52       781.76 o                         
 -23   1   4      15730.65      16457.11       845.60 o                         
 -21   1   4      19028.65      19973.07       668.48 o                         
 -19   1   4         22.77        -88.58       313.28 o                         
 -17   1   4       1258.33        880.88       217.12 o                         
 -15   1   4       2529.28       2550.91       166.56 o                         
 -13   1   4      31603.21      32799.89       591.34 o                         
 -11   1   4        107.07        -11.56       127.04 o                         
  -9   1   4      32070.59      31429.58       541.18 o                         
  -7   1   4        623.30        844.35       116.47 o                         
  -5   1   4      16263.24      16334.40       245.26 o                         
  -3   1   4          2.72        179.18       109.55 o                         
  -1   1   4      27633.07      26785.06       398.28 o                         
   1   1   4       6799.54       6908.12       179.77 o                         
   3   1   4     243150.81     235404.11      2614.25 o                         
   5   1   4       7497.23       8225.09       182.25 o                         
   7   1   4      22240.83      22482.63       359.70 o                         
   9   1   4       2658.24       2546.54       163.13 o                         
  11   1   4       4744.69       4633.60       215.73 o                         
  13   1   4       4557.86       4462.52       224.93 o                         
  15   1   4      19487.39      19362.65       455.10 o                         
  17   1   4       6067.75       5818.83       367.89 o                         
  19   1   4      20053.10      20344.57       625.63 o                         
  21   1   4       6270.80       5667.46       492.46 o                         
  23   1   4         70.26        808.33       448.33 o                         
 -22   2   4      19946.60      19844.13      1151.63 o                         
 -20   2   4        580.80       1082.70       447.75 o                         
 -18   2   4       1443.40       1567.52       349.98 o                         
 -16   2   4          4.75       -232.00       289.84 o                         
 -14   2   4      15932.99      15352.09       506.80 o                         
 -12   2   4      26846.88      26964.44       652.14 o                         
 -10   2   4     149004.38     148863.94      2164.37 o                         
  -8   2   4       7031.18       7084.87       296.47 o                         
  -6   2   4       7377.01       7597.88       238.25 o                         
  -4   2   4       5883.08       5381.86       159.08 o                         
  -2   2   4       4256.64       3868.53       178.08 o                         
   0   2   4      31541.67      31519.71       527.97 o                         
   2   2   4       2622.21       2375.57       216.32 o                         
   4   2   4      21255.63      20269.34       347.88 o                         
   6   2   4       1552.64       1633.39       140.53 o                         
   8   2   4      30865.59      31309.56       552.23 o                         
  10   2   4       1394.03       1560.05       147.25 o                         
  12   2   4       9563.49       9429.46       275.61 o                         
  14   2   4       2164.36       2287.33       262.23 o                         
  16   2   4      82770.97      83753.91      1474.96 o                         
  18   2   4       3211.55       3675.27       372.74 o                         
  20   2   4      17948.52      17642.12       614.06 o                         
  22   2   4        180.86        628.23       385.68 o                         
 -21   3   4      10686.07      11815.10       685.76 o                         
 -19   3   4        130.70        357.26       448.76 o                         
 -17   3   4        225.94        450.32       417.33 o                         
 -15   3   4       3354.77       2990.07       372.08 o                         
 -13   3   4      21503.07      22047.47       739.91 o                         
 -11   3   4       3811.34       3527.66       229.49 o                         
  -9   3   4      50615.86      51795.34       847.52 o                         
  -7   3   4        766.96        475.35       203.38 o                         
  -5   3   4      11516.69      10563.57       497.98 o                         
  -3   3   4          3.61       -137.30       174.86 o                         
  -1   3   4      24995.01      25093.77       467.34 o                         
   1   3   4       3081.82       3240.48       211.72 o                         
   3   3   4     194804.84     196357.61      3033.81 o                         
   5   3   4       5741.96       5522.87       260.79 o                         
   7   3   4      20147.62      20152.05       466.56 o                         
   9   3   4       1149.17       1193.39       268.79 o                         
  11   3   4       3535.15       3820.08       273.20 o                         
  13   3   4       4625.97       4781.76       393.69 o                         
  15   3   4      22334.37      22315.39       757.41 o                         
  17   3   4      12678.52      12450.95       596.31 o                         
  19   3   4      11154.45      10951.29       619.97 o                         
  21   3   4       5191.16       4268.93       528.73 o                         
 -20   4   4       1102.58       1058.92       522.81 o                         
 -18   4   4        762.36       1789.51       509.55 o                         
 -16   4   4         37.62          9.34       474.21 o                         
 -14   4   4       5659.37       5574.86       587.51 o                         
 -12   4   4      14671.49      14735.25       614.22 o                         
 -10   4   4      47438.68      48252.31      1000.85 o                         
  -8   4   4       5393.92       5962.49       329.85 o                         
  -6   4   4       1418.67        958.65       248.16 o                         
  -4   4   4       1473.46        991.57       384.07 o                         
  -2   4   4       2460.45       2541.83       223.94 o                         
   0   4   4       7309.69       7680.16       389.02 o                         
   2   4   4       6055.56       6772.74       342.11 o                         
   4   4   4      18061.70      18008.87       507.63 o                         
   6   4   4        679.53        281.91       266.32 o                         
   8   4   4      11030.70      11419.17       431.83 o                         
  10   4   4        161.39        289.09       263.01 o                         
  12   4   4       2346.91       2869.25       550.21 o                         
  14   4   4       1063.45       1521.26       394.11 o                         
  16   4   4      32856.98      32612.82       982.75 o                         
  18   4   4       2222.70       2416.28       479.75 o                         
  20   4   4       7620.40       7801.94       597.61 o                         
 -17   5   4         44.68        435.96       580.95 o                         
 -15   5   4       1669.68       1244.28       539.64 o                         
 -13   5   4       9950.04       8848.10       652.90 o                         
 -11   5   4        527.57        410.96       427.11 o                         
  -9   5   4      21727.14      23743.47       810.42 o                         
  -7   5   4         53.59        -98.20       272.97 o                         
  -5   5   4       5706.91       5381.00       370.60 o                         
  -3   5   4        248.16       -114.66       262.47 o                         
  -1   5   4       8365.11       9653.76       408.63 o                         
   1   5   4       2738.99       3264.73       271.18 o                         
   3   5   4      43648.01      44665.71       832.08 o                         
   5   5   4        187.00       -270.87       274.56 o                         
   7   5   4       8805.08       8250.56       430.40 o                         
   9   5   4       1005.18       1583.23       383.07 o                         
  11   5   4       2188.42       2396.49       421.94 o                         
  13   5   4       1384.92       1577.02       426.31 o                         
  15   5   4       9835.95      10047.64       993.84 o                         
  17   5   4       3961.81       3094.07      1159.49 o                         
 -12   6   4       4383.11       3725.33       619.00 o                         
 -10   6   4      18056.21      19079.77      1288.75 o                         
  -8   6   4       1946.09       2300.91       510.70 o                         
  -6   6   4       1192.53        336.14       480.59 o                         
  -4   6   4        493.02        -70.35       672.46 o                         
  -2   6   4       3113.36       3390.38       419.04 o                         
   0   6   4       3664.17       3630.62       532.21 o                         
   2   6   4       7667.66       7549.04       487.90 o                         
   4   6   4      15152.42      14708.45       566.37 o                         
   6   6   4        787.98        683.19       412.14 o                         
   8   6   4       5396.75       5805.90       593.90 o                         
  10   6   4         29.70       -240.06       430.74 o                         
  12   6   4       1398.34        947.73       655.75 o                         
 -23   1   5         42.39        709.67       520.73 o                         
 -21   1   5         27.63        289.93       389.33 o                         
 -19   1   5        828.63        933.67       324.36 o                         
 -17   1   5          3.43        136.63       199.05 o                         
 -15   1   5        166.48        391.64       198.75 o                         
 -13   1   5        184.33        189.01       144.28 o                         
 -11   1   5         33.90        -78.85       162.52 o                         
  -9   1   5       1421.23       1609.87       145.01 o                         
  -7   1   5       7766.82       7533.08       311.71 o                         
  -5   1   5      16898.14      17800.78       317.31 o                         
  -3   1   5          5.80        142.08       105.29 o                         
  -1   1   5        220.16        237.43       111.20 o                         
   1   1   5        366.11        402.41        93.47 o                         
   3   1   5        942.18       1353.22       128.54 o                         
   5   1   5         59.84         34.76       108.17 o                         
   7   1   5       5922.06       5815.30       183.02 o                         
   9   1   5        179.89        259.76       137.61 o                         
  11   1   5        652.93        615.73       176.08 o                         
  13   1   5          0.74        205.46       210.77 o                         
  15   1   5          0.49        198.86       231.04 o                         
  17   1   5        204.56        487.53       296.04 o                         
  19   1   5       1110.26        759.46       345.64 o                         
  21   1   5       1374.99       1284.07       432.43 o                         
  23   1   5          7.18        702.19       440.03 o                         
 -22   2   5        331.44        554.75       456.03 o                         
 -20   2   5        365.15        995.12       444.08 o                         
 -18   2   5       2661.74       2785.58       434.24 o                         
 -16   2   5         41.44        -53.81       282.18 o                         
 -14   2   5        215.98        177.91       247.88 o                         
 -12   2   5         93.69        -48.64       141.64 o                         
 -10   2   5        324.89        304.06       124.97 o                         
  -8   2   5       9464.53       9420.73       209.40 o                         
  -6   2   5       1647.00       1774.86       153.75 o                         
  -4   2   5        636.31        835.09        99.77 o                         
  -2   2   5        657.00        701.68       121.49 o                         
   0   2   5       1297.23       1447.32       145.69 o                         
   2   2   5        161.45        328.93        84.21 o                         
   4   2   5        294.57        496.35       147.98 o                         
   6   2   5       4587.74       4676.28       217.12 o                         
   8   2   5        569.02        435.29       145.04 o                         
  10   2   5        693.70        526.87       150.82 o                         
  12   2   5        347.84        300.96       163.53 o                         
  14   2   5        550.50        703.99       205.92 o                         
  16   2   5         45.96        -57.50       306.55 o                         
  18   2   5         76.80         59.47       321.09 o                         
  20   2   5         62.32       -328.81       328.81 o                         
  22   2   5        539.11        332.91       380.78 o                         
 -21   3   5       1894.71       1975.77       518.25 o                         
 -19   3   5        592.12        701.80       465.64 o                         
 -17   3   5         26.78       -242.38       415.78 o                         
 -15   3   5        807.38        390.63       385.32 o                         
 -13   3   5         70.45       -210.69       339.16 o                         
 -11   3   5         13.27       -163.33       181.71 o                         
  -9   3   5       7679.02       8026.17       262.43 o                         
  -7   3   5       3891.58       4147.20       216.66 o                         
  -5   3   5      21741.28      21944.65       469.38 o                         
  -3   3   5        253.88        114.35       163.12 o                         
  -1   3   5       2968.53       3393.63       214.19 o                         
   1   3   5          3.02        192.82       188.25 o                         
   3   3   5       2312.24       2195.38       197.08 o                         
   5   3   5       2528.91       2326.62       221.48 o                         
   7   3   5       3054.16       3148.85       259.42 o                         
   9   3   5        758.47        549.82       199.47 o                         
  11   3   5       3120.97       3404.21       281.77 o                         
  13   3   5        110.89       -184.11       310.56 o                         
  15   3   5        102.71        266.36       342.09 o                         
  17   3   5        687.10        308.54       388.85 o                         
  19   3   5       2771.25       2760.77       630.59 o                         
  21   3   5       1656.54        892.90       479.52 o                         
 -20   4   5        171.78       -391.09       907.43 o                         
 -18   4   5       9559.19       9895.69       626.11 o                         
 -16   4   5         38.58       -144.04       434.56 o                         
 -14   4   5        336.45        244.69       471.25 o                         
 -12   4   5        229.84        128.69       377.94 o                         
 -10   4   5        340.45        642.18       241.87 o                         
  -8   4   5       7167.73       7266.53       353.62 o                         
  -6   4   5       6071.93       5143.20       351.59 o                         
  -4   4   5        135.48       -232.88       269.60 o                         
  -2   4   5        349.37        991.34       217.29 o                         
   0   4   5        406.66        713.73       208.44 o                         
   2   4   5        493.27        356.27       209.65 o                         
   4   4   5       3899.88       3946.65       285.74 o                         
   6   4   5      18678.70      18685.42       524.36 o                         
   8   4   5      13781.97      14713.58       675.42 o                         
  10   4   5       1305.41       1632.85       312.41 o                         
  12   4   5       1328.56        747.99       348.04 o                         
  14   4   5       1475.65       1551.80       377.92 o                         
  16   4   5        756.47       1104.06       402.11 o                         
  18   4   5        152.94        -69.86       427.77 o                         
 -15   5   5        357.26         61.61       687.12 o                         
 -13   5   5         31.29        323.59       711.27 o                         
 -11   5   5        296.16        252.75       486.60 o                         
  -9   5   5       5089.92       5930.42       536.73 o                         
  -7   5   5        561.10        433.48       473.12 o                         
  -5   5   5      13135.87      12404.30       533.13 o                         
  -3   5   5         11.12        -64.16       274.26 o                         
  -1   5   5       1261.21       1996.70       253.85 o                         
   1   5   5         75.13        553.06       254.17 o                         
   3   5   5        557.98        880.06       248.21 o                         
   5   5   5       1055.59        998.49       292.11 o                         
   7   5   5       2255.33       1540.18       342.49 o                         
   9   5   5        601.92        637.04       357.54 o                         
  11   5   5       1728.62       1087.94       388.59 o                         
  13   5   5          5.15        430.52       527.99 o                         
  15   5   5          7.08       -488.11       539.37 o                         
 -10   6   5       1142.09       1218.70       536.00 o                         
  -8   6   5       5800.29       5682.88       592.27 o                         
  -6   6   5       6374.87       6578.16       646.55 o                         
  -4   6   5        188.69        862.12       566.25 o                         
  -2   6   5       1635.16       2047.61       532.09 o                         
   0   6   5        388.28       1146.16       736.74 o                         
   2   6   5        452.12        664.30       385.62 o                         
   4   6   5       5221.24       5441.89       404.67 o                         
   6   6   5       8197.93       7662.34       594.83 o                         
   8   6   5       7476.83       7461.56       648.44 o                         
  10   6   5       2288.37       3064.82       590.71 o                         
 -24   0   6          0.18       -964.14       964.14 o                         
 -22   0   6          1.97       -951.54       951.54 o                         
 -20   0   6        477.85        107.65       567.70 o                         
 -18   0   6      18379.24      18530.90       825.79 o                         
 -16   0   6       9977.35       9528.59       526.86 o                         
 -14   0   6      81593.70      81966.43      2424.32 o                         
 -12   0   6         38.93        263.30       294.28 o                         
 -10   0   6       6941.08       6597.05       315.09 o                         
  -8   0   6        704.37        482.29       262.80 o                         
  -6   0   6      33816.80      34076.81       656.65 o                         
  -4   0   6      25822.52      25314.49       578.83 o                         
  -2   0   6     613111.38     622927.50     11062.88 o                         
   0   0   6       5232.32       4332.78       267.41 o                         
   2   0   6      21590.27      22001.51       571.60 o                         
   4   0   6        841.67        916.45       173.68 o                         
   6   0   6        836.39       1084.09       203.40 o                         
   8   0   6      38748.67      39004.11       916.87 o                         
  10   0   6      23377.71      23169.85       795.62 o                         
  12   0   6      27651.43      26818.79       878.42 o                         
  14   0   6       2977.29       2527.36       362.01 o                         
  16   0   6      19134.64      19539.13       807.68 o                         
  18   0   6        282.54        770.40       390.19 o                         
  20   0   6       2897.64       2589.86       598.82 o                         
  22   0   6       3182.52       3604.83       712.84 o                         
  24   0   6      34151.93      36073.40      1906.34 o                         
 -23   1   6        827.57        596.61       520.16 o                         
 -21   1   6       1288.59       1054.79       435.68 o                         
 -19   1   6       3798.05       4209.94       428.18 o                         
 -17   1   6      44739.53      44405.97       876.30 o                         
 -15   1   6      51165.33      51292.73       938.27 o                         
 -13   1   6      49807.63      49338.68       823.06 o                         
 -11   1   6       3840.39       3662.86       187.96 o                         
  -9   1   6       3293.31       3424.41       230.93 o                         
  -7   1   6       3955.78       4206.78       211.56 o                         
  -5   1   6      30453.08      29904.79       487.73 o                         
  -3   1   6        146.44        123.62        93.99 o                         
  -1   1   6      50501.58      49621.21       827.85 o                         
   1   1   6      13437.23      14839.33       392.52 o                         
   3   1   6      10569.61      10169.62       276.85 o                         
   5   1   6       1740.34       1952.96       143.71 o                         
   7   1   6      11734.01      11678.87       343.48 o                         
   9   1   6       1247.77       1188.45       163.53 o                         
  11   1   6     151170.44     149336.12      2354.37 o                         
  13   1   6        325.76        202.72       259.16 o                         
  15   1   6       9338.13       9628.42       372.79 o                         
  17   1   6       1627.50       1712.74       363.79 o                         
  19   1   6        475.61        541.67       345.11 o                         
  21   1   6       1145.53       1209.48       431.88 o                         
  23   1   6      11917.42      11368.20       627.95 o                         
 -22   2   6         16.91        723.16       473.27 o                         
 -20   2   6        124.62        230.71       434.40 o                         
 -18   2   6      15219.35      15693.65       655.78 o                         
 -16   2   6      14656.31      13817.48       584.59 o                         
 -14   2   6      51192.69      51490.23       931.74 o                         
 -12   2   6        292.13        276.54       152.91 o                         
 -10   2   6       7597.63       7463.68       192.68 o                         
  -8   2   6        828.21       1011.98       161.42 o                         
  -6   2   6      19506.29      19760.49       401.66 o                         
  -4   2   6      34043.18      34136.97       574.47 o                         
  -2   2   6     254806.33     254248.69      4166.21 o                         
   0   2   6        696.24        436.10       218.20 o                         
   2   2   6      14185.84      14599.92       336.23 o                         
   4   2   6       2618.86       2688.34       179.62 o                         
   6   2   6       1776.50       1899.39       152.98 o                         
   8   2   6      21105.44      21381.23       436.00 o                         
  10   2   6      11882.52      12184.87       361.85 o                         
  12   2   6      10491.81      10922.50       339.91 o                         
  14   2   6       3959.01       3854.46       257.36 o                         
  16   2   6      14495.94      15206.02       511.04 o                         
  18   2   6        413.16        382.26       319.74 o                         
  20   2   6       1920.82       1247.93       495.71 o                         
  22   2   6       2473.74       2882.44       419.33 o                         
 -21   3   6        497.93        608.24       485.07 o                         
 -19   3   6       4369.32       4679.17       573.96 o                         
 -17   3   6      22141.12      23835.70       849.97 o                         
 -15   3   6      41686.03      43357.50      1100.31 o                         
 -13   3   6      27459.72      27993.37       815.02 o                         
 -11   3   6       3514.12       3570.03       266.94 o                         
  -9   3   6        729.51       1035.59       229.35 o                         
  -7   3   6       5157.19       5428.84       229.31 o                         
  -5   3   6      26046.37      26271.92       528.39 o                         
  -3   3   6       6505.45       6141.40       206.94 o                         
  -1   3   6      75090.51      74577.37      1205.43 o                         
   1   3   6       5503.24       5809.88       232.49 o                         
   3   3   6      10805.24      10598.21       266.85 o                         
   5   3   6        242.81        193.20       152.33 o                         
   7   3   6      11926.60      11777.51       344.58 o                         
   9   3   6        846.44        739.20       221.92 o                         
  11   3   6     112391.27     112025.05      1986.42 o                         
  13   3   6        123.98        333.62       310.53 o                         
  15   3   6       8833.04       9608.63       499.37 o                         
  17   3   6       1061.69        832.45       379.46 o                         
  19   3   6        476.83        187.14       412.44 o                         
  21   3   6       1238.61        905.52       573.89 o                         
 -18   4   6       6931.86       7178.73       669.13 o                         
 -16   4   6       6027.52       5649.99       629.77 o                         
 -14   4   6      28804.51      27718.94       907.72 o                         
 -12   4   6       1352.82       1516.57       472.20 o                         
 -10   4   6       3665.80       3067.89       294.53 o                         
  -8   4   6          6.96        195.02       249.66 o                         
  -6   4   6       5955.35       6218.48       325.02 o                         
  -4   4   6      14845.48      12698.25       594.83 o                         
  -2   4   6      76365.27      76279.38      1369.86 o                         
   0   4   6       1734.51       1919.85       229.94 o                         
   2   4   6       4031.68       4135.88       327.21 o                         
   4   4   6       1033.89       1305.85       200.95 o                         
   6   4   6       1551.42       1175.13       240.35 o                         
   8   4   6       4732.25       5276.67       336.58 o                         
  10   4   6      10370.27      10858.31       456.96 o                         
  12   4   6       7331.02       7248.35       458.99 o                         
  14   4   6       1756.96       2046.01       385.32 o                         
  16   4   6       5754.17       6069.18       625.40 o                         
  18   4   6         41.61       -224.37       718.74 o                         
 -15   5   6       9400.27       8186.01       689.95 o                         
 -13   5   6       8239.27       8673.42       910.37 o                         
 -11   5   6       1300.37        930.96       478.75 o                         
  -9   5   6        340.35        257.92       454.46 o                         
  -7   5   6       2537.64       2437.65       372.30 o                         
  -5   5   6      11214.67      10600.92       684.87 o                         
  -3   5   6       1748.51       1776.68       373.17 o                         
  -1   5   6      27427.44      28876.98       837.32 o                         
   1   5   6       1250.39        982.73       349.08 o                         
   3   5   6       6389.41       7131.81       440.71 o                         
   5   5   6        293.46        536.06       298.45 o                         
   7   5   6       4753.05       5684.74       385.14 o                         
   9   5   6        619.73       1618.59       505.02 o                         
  11   5   6      29163.11      29539.77      1372.10 o                         
  13   5   6        196.33        266.30       526.35 o                         
  15   5   6       5055.49       5510.29       640.74 o                         
 -10   6   6       1897.51       1550.08       677.53 o                         
  -8   6   6          0.57       -350.80       634.19 o                         
  -6   6   6       4691.60       5029.60       827.68 o                         
  -4   6   6       4737.34       5628.58       678.14 o                         
  -2   6   6      26742.67      25003.27       985.51 o                         
   0   6   6       1305.37        709.82       493.36 o                         
   2   6   6       2714.18       2283.25       404.81 o                         
   4   6   6        540.07        949.39       401.05 o                         
   6   6   6       2063.94       2013.60       537.70 o                         
   8   6   6       2230.40       1951.17       566.83 o                         
  10   6   6       7533.84       8593.57       704.23 o                         
 -23   1   7        919.07        750.45       593.24 o                         
 -21   1   7         36.04        739.00       441.57 o                         
 -19   1   7        102.27        152.42       364.10 o                         
 -17   1   7          0.41        419.74       227.69 o                         
 -15   1   7        127.18        341.98       214.01 o                         
 -13   1   7         53.35        237.87       194.32 o                         
 -11   1   7       1648.32       1965.25       205.11 o                         
  -9   1   7        167.30        248.28       142.24 o                         
  -7   1   7        474.25        164.57       178.70 o                         
  -5   1   7        728.63        801.37       161.07 o                         
  -3   1   7        142.99        262.12       102.39 o                         
  -1   1   7       1675.06       1805.79       148.48 o                         
   1   1   7       6161.77       6192.34       204.50 o                         
   3   1   7      17453.21      17437.79       360.40 o                         
   5   1   7         81.51        170.04        86.63 o                         
   7   1   7        129.91        -39.78       139.91 o                         
   9   1   7        111.86        402.02       158.54 o                         
  11   1   7        167.75        137.45       215.74 o                         
  13   1   7        241.54        591.43       240.79 o                         
  15   1   7       1934.85       2064.85       281.57 o                         
  17   1   7         34.73        343.77       283.07 o                         
  19   1   7        135.46        185.92       347.05 o                         
  21   1   7          6.96         50.85       427.22 o                         
  23   1   7          6.57        230.61       458.70 o                         
 -22   2   7        555.92        370.06       541.50 o                         
 -20   2   7         40.01        356.13       440.38 o                         
 -18   2   7         40.40        588.26       427.54 o                         
 -16   2   7        116.49        -50.48       362.86 o                         
 -14   2   7        321.04        295.55       210.08 o                         
 -12   2   7        399.66        739.73       342.51 o                         
 -10   2   7       4540.52       4912.91       252.38 o                         
  -8   2   7          5.34        211.48       196.76 o                         
  -6   2   7        325.37        427.99       171.92 o                         
  -4   2   7        327.81        626.24       176.27 o                         
  -2   2   7        560.92        570.04       155.00 o                         
   0   2   7       8605.64       8414.52       427.22 o                         
   2   2   7       1078.67       1332.60       194.92 o                         
   4   2   7        645.18        703.92       218.41 o                         
   6   2   7         25.07         23.18       105.89 o                         
   8   2   7        704.07        501.45       233.37 o                         
  10   2   7        222.25        271.79       149.68 o                         
  12   2   7         28.18         29.29       177.56 o                         
  14   2   7       2277.84       2120.07       238.09 o                         
  16   2   7        228.13        120.49       270.13 o                         
  18   2   7        692.28        827.11       312.95 o                         
  20   2   7         10.73        125.25       343.67 o                         
  22   2   7        131.60        191.14       403.34 o                         
 -21   3   7        399.04        -44.45       545.28 o                         
 -19   3   7        970.03        481.02       457.12 o                         
 -17   3   7          2.31       -400.55       407.14 o                         
 -15   3   7        183.58       1132.47       401.79 o                         
 -13   3   7       3079.76       3148.53       392.70 o                         
 -11   3   7        284.65        420.61       241.42 o                         
  -9   3   7        105.95        444.98       199.20 o                         
  -7   3   7       2517.96       2788.97       243.58 o                         
  -5   3   7        187.66        423.52       177.26 o                         
  -3   3   7        594.59        754.20       217.05 o                         
  -1   3   7       6777.89       6525.23       321.74 o                         
   1   3   7       3362.25       3540.19       222.58 o                         
   3   3   7      24703.81      23874.91       579.77 o                         
   5   3   7       1476.46       1670.02       176.82 o                         
   7   3   7       1106.08       1228.89       162.55 o                         
   9   3   7          3.71       -121.72       195.87 o                         
  11   3   7        571.56        517.83       294.97 o                         
  13   3   7       1515.33       1801.59       304.09 o                         
  15   3   7       2647.90       2966.92       385.76 o                         
  17   3   7        624.64       -418.13       486.03 o                         
  19   3   7       1046.55        682.01       537.44 o                         
  21   3   7        138.53       -338.38       765.79 o                         
 -18   4   7         13.54       -552.86       552.86 o                         
 -16   4   7          3.54       -307.89       516.57 o                         
 -14   4   7       1527.65       1339.90       499.46 o                         
 -12   4   7        651.56        807.64       452.27 o                         
 -10   4   7      18954.83      20943.95       676.48 o                         
  -8   4   7        129.26         63.63       290.09 o                         
  -6   4   7        848.33        867.24       300.09 o                         
  -4   4   7        848.35       1461.19       444.52 o                         
  -2   4   7        446.84        312.41       190.86 o                         
   0   4   7       8207.39       9251.27       390.70 o                         
   2   4   7       6938.50       7333.16       420.51 o                         
   4   4   7        444.94       -147.42       296.65 o                         
   6   4   7       1114.28       1023.06       300.76 o                         
   8   4   7        355.41        445.85       244.71 o                         
  10   4   7        259.36        229.51       351.42 o                         
  12   4   7       1275.58        774.39       474.09 o                         
  14   4   7       7796.10       9105.02       668.95 o                         
  16   4   7       5273.77       4964.24       692.08 o                         
  18   4   7        950.27       1263.34       647.48 o                         
 -15   5   7         20.05         89.53       548.68 o                         
 -13   5   7       4250.24       4691.71       621.96 o                         
 -11   5   7         83.05        655.60       484.20 o                         
  -9   5   7       1081.34        964.91       458.07 o                         
  -7   5   7       1165.58       1849.55       361.62 o                         
  -5   5   7         88.52       -342.19       342.19 o                         
  -3   5   7          4.19        454.96       480.58 o                         
  -1   5   7       3303.71       3447.02       463.18 o                         
   1   5   7        794.13       1026.76       356.61 o                         
   3   5   7      14062.20      14332.06       571.99 o                         
   5   5   7        688.91        598.27       359.87 o                         
   7   5   7        467.71        728.15       411.68 o                         
   9   5   7         17.69       -445.38       477.04 o                         
  11   5   7        139.23       -310.06       590.30 o                         
  13   5   7        491.72        658.55       573.03 o                         
  15   5   7       2406.62       2140.11       594.53 o                         
 -10   6   7      11916.55      12122.19       938.70 o                         
  -8   6   7        374.09       1065.50       843.96 o                         
  -6   6   7       1281.04       1304.29       711.49 o                         
  -4   6   7        310.71       -637.52       637.52 o                         
  -2   6   7       1380.87       1943.01       538.00 o                         
   0   6   7       6098.87       5683.59       623.59 o                         
   2   6   7       6928.26       8331.25       607.26 o                         
   4   6   7        296.01        -78.79       433.99 o                         
   6   6   7       2479.05       3044.09       584.28 o                         
   8   6   7        362.47        861.94       575.75 o                         
 -22   0   8      12996.50      13030.40      1543.89 o                         
 -20   0   8      13053.06      13660.56      1468.27 o                         
 -18   0   8      27522.63      27358.28       984.79 o                         
 -16   0   8         14.45       -223.08       349.23 o                         
 -14   0   8        913.09        976.82       348.20 o                         
 -12   0   8        584.80        586.87       319.11 o                         
 -10   0   8      32817.82      32451.02       814.80 o                         
  -8   0   8       9957.66      10314.88       554.74 o                         
  -6   0   8     132329.72     133180.31      2751.99 o                         
  -4   0   8       1348.67       1187.89       216.69 o                         
  -2   0   8      34974.34      36759.18       857.12 o                         
   0   0   8        206.42        283.76       226.18 o                         
   2   0   8      26924.62      27172.72       784.73 o                         
   4   0   8      11275.82      11142.09       386.50 o                         
   6   0   8     330198.00     327752.47      6593.78 o                         
   8   0   8       5597.63       5756.70       393.90 o                         
  10   0   8      26456.33      26782.52       888.27 o                         
  12   0   8         56.92         68.99       349.09 o                         
  14   0   8        694.54        632.05       367.59 o                         
  16   0   8      11131.76      10966.82       572.82 o                         
  18   0   8      12196.13      12593.53       666.70 o                         
  20   0   8      11658.72      10800.22       815.05 o                         
  22   0   8       4362.98       2940.37       709.54 o                         
 -23   1   8       5278.74       5575.34      1862.12 o                         
 -21   1   8      13068.83      12946.60       947.88 o                         
 -19   1   8      10173.04       9781.99       658.34 o                         
 -17   1   8       7594.05       7373.52       395.00 o                         
 -15   1   8       4029.09       4100.85       294.58 o                         
 -13   1   8        907.66        792.65       216.84 o                         
 -11   1   8      10126.03      10166.70       348.19 o                         
  -9   1   8      54248.95      53250.61      1119.05 o                         
  -7   1   8      99448.23      99378.71      1721.76 o                         
  -5   1   8      78165.15      78017.05      1251.00 o                         
  -3   1   8      17809.10      18148.99       381.62 o                         
  -1   1   8       4773.65       4666.62       236.07 o                         
   1   1   8       1995.93       1952.91       142.19 o                         
   3   1   8      17199.29      16935.05       347.05 o                         
   5   1   8        133.32        173.00       122.59 o                         
   7   1   8      44723.54      44364.76       796.85 o                         
   9   1   8      14577.54      14360.38       385.41 o                         
  11   1   8      10128.36      10470.19       370.47 o                         
  13   1   8        549.68        104.67       247.66 o                         
  15   1   8       3730.50       3601.19       310.89 o                         
  17   1   8          6.57        141.12       280.03 o                         
  19   1   8      54087.25      53896.70      1113.81 o                         
  21   1   8       1334.38        889.96       438.77 o                         
 -22   2   8      15087.91      14686.64       796.79 o                         
 -20   2   8       4702.54       4340.66       566.55 o                         
 -18   2   8      20452.70      20705.81       861.34 o                         
 -16   2   8         52.66        -76.78       434.65 o                         
 -14   2   8       1389.99       1468.25       256.79 o                         
 -12   2   8        223.58        287.36       215.46 o                         
 -10   2   8      24055.72      24490.86       602.09 o                         
  -8   2   8      17061.17      17772.75       446.71 o                         
  -6   2   8      68510.32      69047.59      1152.20 o                         
  -4   2   8       1031.27       1092.60       307.76 o                         
  -2   2   8      28722.51      29058.71       574.99 o                         
   0   2   8        714.62        586.37       158.20 o                         
   2   2   8      14887.60      15189.12       503.74 o                         
   4   2   8      13083.71      13377.44       407.79 o                         
   6   2   8     163496.28     163239.22      2388.28 o                         
   8   2   8        910.91        780.23       154.95 o                         
  10   2   8      19417.35      19100.96       439.98 o                         
  12   2   8        122.52        233.12       178.15 o                         
  14   2   8       1113.98       1067.30       223.72 o                         
  16   2   8       6572.21       6724.42       575.60 o                         
  18   2   8       8419.59       8566.68       498.48 o                         
  20   2   8       4802.93       4903.63       548.94 o                         
 -19   3   8      12288.50      11393.81       746.82 o                         
 -17   3   8       4259.05       4662.64       703.14 o                         
 -15   3   8       2770.22       3421.14       437.66 o                         
 -13   3   8        348.47        890.13       359.79 o                         
 -11   3   8       9931.45      10431.05       421.88 o                         
  -9   3   8      27803.18      28560.21       674.15 o                         
  -7   3   8      79041.09      78559.05      1426.01 o                         
  -5   3   8      42087.99      41600.33      1050.51 o                         
  -3   3   8      11682.03      12178.43       382.00 o                         
  -1   3   8       1624.35       1850.78       231.71 o                         
   1   3   8       2859.68       2555.76       294.32 o                         
   3   3   8      18372.45      19588.91       509.04 o                         
   5   3   8       5545.94       5664.21       351.51 o                         
   7   3   8      58343.46      58790.42      1131.36 o                         
   9   3   8       6305.66       6699.51       374.58 o                         
  11   3   8       8814.20       9825.92       574.28 o                         
  13   3   8         44.38        -74.24       351.61 o                         
  15   3   8       3754.26       3999.05       600.12 o                         
  17   3   8         62.17        -29.24       516.39 o                         
  19   3   8      42108.55      43636.56      1387.71 o                         
 -18   4   8      11129.56      12049.23       785.57 o                         
 -16   4   8        265.60        843.67       504.75 o                         
 -14   4   8        652.43        721.84       507.32 o                         
 -12   4   8         33.13        122.03       459.90 o                         
 -10   4   8       9195.69       9315.98       462.76 o                         
  -8   4   8       4650.15       5160.21       698.14 o                         
  -6   4   8      37337.05      37951.05       939.64 o                         
  -4   4   8       1959.70       1308.02       377.47 o                         
  -2   4   8      10565.28      10385.60       393.17 o                         
   0   4   8          9.18        -45.41       276.95 o                         
   2   4   8       4318.94       4485.09       384.15 o                         
   4   4   8       6119.47       5923.96       417.51 o                         
   6   4   8      57570.49      57091.90      1186.67 o                         
   8   4   8        666.11       -258.18       380.00 o                         
  10   4   8       7101.67       8548.86       525.88 o                         
  12   4   8        163.82        827.50       499.84 o                         
  14   4   8        752.79       1165.51       673.98 o                         
  16   4   8       1491.93        731.80       569.10 o                         
  18   4   8       7009.21       6778.09       696.46 o                         
 -15   5   8       1679.93       1102.78      1310.73 o                         
 -13   5   8         24.41        157.12       511.62 o                         
 -11   5   8       3365.23       3605.24       557.72 o                         
  -9   5   8      14420.20      14370.22       905.77 o                         
  -7   5   8      16939.34      16023.99       856.04 o                         
  -5   5   8      10296.45      11280.51       746.65 o                         
  -3   5   8       3670.84       3774.42       572.30 o                         
  -1   5   8       1111.75       1217.86       322.08 o                         
   1   5   8       1896.35       2185.92       373.83 o                         
   3   5   8       8026.38       8087.09       799.89 o                         
   5   5   8       2545.58       2451.63       401.01 o                         
   7   5   8      20606.57      21135.39       795.23 o                         
   9   5   8       2367.66       2547.96       564.65 o                         
  11   5   8       5080.41       5712.19       790.53 o                         
  13   5   8         61.91        -75.61       552.10 o                         
  -8   6   8         10.68        -37.76       870.71 o                         
  -6   6   8      19634.27      20904.58      1399.84 o                         
  -4   6   8        421.94       1181.74       620.34 o                         
  -2   6   8       4316.93       4395.28       602.46 o                         
   0   6   8          1.48        -25.25       531.38 o                         
   2   6   8       3492.31       3096.27       508.95 o                         
   4   6   8       2864.87       3084.95       441.76 o                         
   6   6   8      22617.86      23649.84       999.27 o                         
   8   6   8        722.52        891.76       560.37 o                         
 -21   1   9         14.42       -126.12       733.76 o                         
 -19   1   9        300.58        -53.46       435.40 o                         
 -17   1   9        592.53       1058.59       320.90 o                         
 -15   1   9       2653.33       2883.58       341.58 o                         
 -13   1   9         89.51       -228.92       279.76 o                         
 -11   1   9        319.24        117.40       278.48 o                         
  -9   1   9         92.59        753.53       270.28 o                         
  -7   1   9        150.73        -87.41       220.84 o                         
  -5   1   9        126.83        310.72       112.58 o                         
  -3   1   9       2204.31       2504.69       146.43 o                         
  -1   1   9        720.02        880.17       129.49 o                         
   1   1   9        486.05        395.97       134.20 o                         
   3   1   9        196.75        150.09       120.39 o                         
   5   1   9         91.65        -51.49       128.72 o                         
   7   1   9       1036.09        948.26       126.01 o                         
   9   1   9       1830.68       1943.57       212.07 o                         
  11   1   9       6200.41       6119.00       287.24 o                         
  13   1   9         15.72         42.37       286.19 o                         
  15   1   9         70.90        164.36       275.59 o                         
  17   1   9         85.02         42.48       298.63 o                         
  19   1   9         45.64       -341.38       341.38 o                         
  21   1   9         75.11        113.26       418.38 o                         
 -20   2   9         71.56         22.80       497.73 o                         
 -18   2   9       2621.58       3082.64       533.61 o                         
 -16   2   9        608.42        222.68       445.54 o                         
 -14   2   9        380.71        357.05       223.17 o                         
 -12   2   9          3.73        -12.33       228.87 o                         
 -10   2   9        554.29        423.72       278.53 o                         
  -8   2   9        220.92        435.84       181.29 o                         
  -6   2   9        275.69        430.46       156.88 o                         
  -4   2   9          6.65        253.89       180.36 o                         
  -2   2   9       2557.38       2720.15       175.30 o                         
   0   2   9         29.36        -77.36       159.24 o                         
   2   2   9        683.42        600.32       254.01 o                         
   4   2   9        704.93        550.74       187.43 o                         
   6   2   9          6.36        129.09       182.00 o                         
   8   2   9       2406.16       2098.55       276.73 o                         
  10   2   9        160.45        195.70       164.52 o                         
  12   2   9         74.94       -169.35       169.35 o                         
  14   2   9        557.06        803.75       254.50 o                         
  16   2   9        110.05         19.25       306.35 o                         
  18   2   9        110.41        649.05       535.00 o                         
  20   2   9         18.82       -354.33       505.82 o                         
 -19   3   9       1983.75       1166.04       550.82 o                         
 -17   3   9         32.59        -56.15       482.66 o                         
 -15   3   9       6619.12       6631.15       697.63 o                         
 -13   3   9        589.82       1546.15       626.34 o                         
 -11   3   9       2715.98       2474.11       332.87 o                         
  -9   3   9         63.17       -277.88       277.88 o                         
  -7   3   9        172.29        522.17       297.52 o                         
  -5   3   9       4156.43       4989.34       440.22 o                         
  -3   3   9        115.13        237.79       230.47 o                         
  -1   3   9        315.47        584.67       158.03 o                         
   1   3   9       2645.12       2269.14       301.61 o                         
   3   3   9          0.70         41.52       292.89 o                         
   5   3   9        452.38        901.35       300.28 o                         
   7   3   9       3495.23       4064.78       373.51 o                         
   9   3   9       2020.85       2439.11       379.08 o                         
  11   3   9      11525.77      11898.18       545.14 o                         
  13   3   9        886.59       1051.86       361.42 o                         
  15   3   9        628.21       1159.56       533.40 o                         
  17   3   9         44.99         -2.13       525.91 o                         
  19   3   9        250.27       -353.86       771.30 o                         
 -16   4   9        483.41        906.22       560.29 o                         
 -14   4   9       1679.34        866.08       494.39 o                         
 -12   4   9        231.57        225.77       460.78 o                         
 -10   4   9        417.04        428.04       366.17 o                         
  -8   4   9         20.04        150.82       406.41 o                         
  -6   4   9       2769.70       2688.17       370.35 o                         
  -4   4   9       2245.42       1849.03       364.27 o                         
  -2   4   9      18316.71      18305.31       878.54 o                         
   0   4   9          0.52         14.85       277.38 o                         
   2   4   9       1695.49       1352.19       503.66 o                         
   4   4   9       1905.70       2586.56       378.95 o                         
   6   4   9        872.09        958.60       348.18 o                         
   8   4   9       3622.76       3848.60       435.05 o                         
  10   4   9       3869.63       4180.25       447.43 o                         
  12   4   9        872.32       1081.68       514.51 o                         
  14   4   9       1929.52       2404.11       865.71 o                         
  16   4   9         73.00       -350.47       537.76 o                         
 -13   5   9       1731.57       1248.47       667.53 o                         
 -11   5   9       2237.88       2565.92      1341.35 o                         
  -9   5   9        195.70        912.85       879.07 o                         
  -7   5   9         62.70         86.85       520.18 o                         
  -5   5   9       4023.85       4824.93       710.16 o                         
  -3   5   9         69.93       -110.25       503.74 o                         
  -1   5   9       1082.87        998.07       490.76 o                         
   1   5   9       1334.92       1172.98       505.30 o                         
   3   5   9          1.68       -363.45       363.45 o                         
   5   5   9          4.65        -91.91       509.15 o                         
   7   5   9       1599.90       1809.29       435.40 o                         
   9   5   9        970.84       1279.87       533.23 o                         
  11   5   9       7458.73       9278.69       711.16 o                         
  13   5   9        832.57        909.49       571.57 o                         
  -6   6   9       4014.91       4295.39       925.25 o                         
  -4   6   9        437.89        289.11       560.66 o                         
  -2   6   9      11206.62      11499.48      1523.41 o                         
   0   6   9        169.69         28.81       551.15 o                         
   2   6   9       2358.78       2754.76       518.77 o                         
   4   6   9        754.55        537.58       485.57 o                         
   6   6   9       1637.50       1995.90       695.31 o                         
 -22   0  10       2291.24       1430.46      1134.28 o                         
 -20   0  10        325.33      -1014.55      1014.55 o                         
 -18   0  10          9.78        180.39       509.13 o                         
 -16   0  10       3347.83       3828.07       616.57 o                         
 -14   0  10      28343.76      29494.75      1009.69 o                         
 -12   0  10      54528.93      52576.25      1454.42 o                         
 -10   0  10      34918.85      38017.99      1323.86 o                         
  -8   0  10        225.39         69.90       250.24 o                         
  -6   0  10       4542.04       4629.83       598.86 o                         
  -4   0  10         67.90        483.81       252.73 o                         
  -2   0  10      43382.59      41828.22      1146.46 o                         
   0   0  10       1489.66       1285.67       263.50 o                         
   2   0  10      94717.83      94356.12      2311.45 o                         
   4   0  10       3037.99       2689.48       279.37 o                         
   6   0  10      47229.36      45920.37      1102.62 o                         
   8   0  10         20.64         24.48       272.99 o                         
  10   0  10       9524.67      10443.29       884.27 o                         
  12   0  10       1752.23       1822.53       406.67 o                         
  14   0  10     101081.30     101586.63      2275.92 o                         
  16   0  10       3257.70       3930.27       489.26 o                         
  18   0  10      15150.20      14852.76       716.17 o                         
  20   0  10        138.10       1096.52       606.62 o                         
 -21   1  10        743.45        853.86       833.25 o                         
 -19   1  10        973.47        844.57       576.01 o                         
 -17   1  10         75.86       -405.05       405.05 o                         
 -15   1  10       9246.87       9586.36       568.57 o                         
 -13   1  10      19745.74      20243.21       665.58 o                         
 -11   1  10      18331.29      18555.56       611.94 o                         
  -9   1  10       9473.25       9676.69       604.76 o                         
  -7   1  10       6383.74       6723.18       338.05 o                         
  -5   1  10        243.23        189.79       197.31 o                         
  -3   1  10      10700.90      10798.69       252.10 o                         
  -1   1  10      37223.35      37094.72       855.31 o                         
   1   1  10     114509.70     116837.77      1718.28 o                         
   3   1  10      40044.05      40379.82       670.18 o                         
   5   1  10      14055.46      13921.82       373.66 o                         
   7   1  10       6830.35       6631.45       280.23 o                         
   9   1  10         11.26          0.35       197.17 o                         
  11   1  10       9608.28       9826.04       503.92 o                         
  13   1  10       2194.50       1822.14       280.40 o                         
  15   1  10      17876.70      17989.24       552.68 o                         
  17   1  10       6372.20       6714.14       394.45 o                         
  19   1  10       7821.17       7447.44       459.95 o                         
  21   1  10         31.25        554.69       528.12 o                         
 -20   2  10        417.18       1086.21       529.19 o                         
 -18   2  10         13.04        711.14       487.74 o                         
 -16   2  10       1639.43       1822.78       481.43 o                         
 -14   2  10      29396.16      30376.03       741.81 o                         
 -12   2  10      22686.65      22794.48       625.54 o                         
 -10   2  10      22819.20      22734.73       617.36 o                         
  -8   2  10        160.05        383.82       189.87 o                         
  -6   2  10       5790.98       5919.77       243.22 o                         
  -4   2  10        111.94        -12.41       184.12 o                         
  -2   2  10      27620.16      27982.62       640.64 o                         
   0   2  10       4994.11       5342.66       315.55 o                         
   2   2  10      48198.25      47845.47      1046.20 o                         
   4   2  10       1503.92       1621.59       300.91 o                         
   6   2  10      35396.93      36350.26       736.84 o                         
   8   2  10        211.67        448.55       265.83 o                         
  10   2  10       5851.87       5854.65       340.78 o                         
  12   2  10       1917.50       1968.55       259.87 o                         
  14   2  10      58097.80      58757.25      1216.97 o                         
  16   2  10        574.70        995.80       447.26 o                         
  18   2  10      12668.65      11976.59       643.75 o                         
  20   2  10         15.01       -256.36       488.06 o                         
 -19   3  10        250.06        267.13       537.92 o                         
 -17   3  10        170.70         95.77       552.10 o                         
 -15   3  10       8006.56       7992.72       616.86 o                         
 -13   3  10       4143.27       3101.70       496.95 o                         
 -11   3  10      25543.62      24918.03       766.53 o                         
  -9   3  10       4918.46       5421.58       527.73 o                         
  -7   3  10       4908.76       4883.70       401.66 o                         
  -5   3  10         44.42        -10.71       290.47 o                         
  -3   3  10      10445.41      10619.76       690.18 o                         
  -1   3  10      21859.04      21241.77       673.72 o                         
   1   3  10      87786.91      88529.48      1775.62 o                         
   3   3  10      27562.48      27783.06       775.94 o                         
   5   3  10       9993.63      10070.15       441.42 o                         
   7   3  10       3205.51       3845.32       524.76 o                         
   9   3  10        236.87        268.58       363.47 o                         
  11   3  10       9397.53       9576.02       525.62 o                         
  13   3  10       4764.90       5316.27       446.87 o                         
  15   3  10      23568.01      23264.02      1459.65 o                         
  17   3  10       3111.28       3598.94       600.60 o                         
  19   3  10       6052.60       5992.17      1342.24 o                         
 -16   4  10        488.97        721.68       519.14 o                         
 -14   4  10      16241.60      15205.39       782.40 o                         
 -12   4  10       6806.96       6469.76       591.55 o                         
 -10   4  10      12525.23      12548.65       560.12 o                         
  -8   4  10        311.69        753.72       449.00 o                         
  -6   4  10       2368.57       1236.68       662.81 o                         
  -4   4  10         80.58        -66.26       491.47 o                         
  -2   4  10       8710.92       9689.53       673.46 o                         
   0   4  10        774.16       1160.88       292.98 o                         
   2   4  10      27732.58      30045.05       866.46 o                         
   4   4  10       1353.56       1050.78       386.13 o                         
   6   4  10      13185.41      13015.00       536.12 o                         
   8   4  10          5.68        447.54       395.16 o                         
  10   4  10       1754.93       2158.51       427.67 o                         
  12   4  10        941.79       1667.45       657.52 o                         
  14   4  10      25524.69      26962.95      1075.59 o                         
  16   4  10        202.02        540.84       578.31 o                         
 -13   5  10       2407.96        517.92       872.52 o                         
 -11   5  10      11993.93      11211.29      1126.68 o                         
  -9   5  10       2363.29       2306.85       827.08 o                         
  -7   5  10       2966.45       3527.74       593.96 o                         
  -5   5  10         92.44         36.57       558.39 o                         
  -3   5  10       3236.56       1377.19       611.11 o                         
  -1   5  10      11054.73      10189.18       679.68 o                         
   1   5  10      19793.77      19188.70       860.63 o                         
   3   5  10       6464.66       6716.61       530.62 o                         
   5   5  10       4049.31       4063.22       434.61 o                         
   7   5  10       1954.76       1507.93       447.22 o                         
   9   5  10        572.51        993.39       544.42 o                         
  11   5  10       3856.75       4583.91       741.20 o                         
  -4   6  10        712.64       -204.58       530.40 o                         
  -2   6  10       4323.48       4206.06       646.52 o                         
   0   6  10        175.41        499.04       573.42 o                         
   2   6  10      16886.80      17558.10       792.19 o                         
   4   6  10        268.91       -370.11       616.01 o                         
 -21   1  11        115.53        133.92       834.96 o                         
 -19   1  11         42.81        108.78       574.77 o                         
 -17   1  11          0.30       -453.17       471.52 o                         
 -15   1  11         23.78        218.41       319.42 o                         
 -13   1  11         72.39       -304.45       304.45 o                         
 -11   1  11        635.86        981.37       376.49 o                         
  -9   1  11       1224.17        530.77       353.89 o                         
  -7   1  11       5785.92       5997.44       248.17 o                         
  -5   1  11         37.59         55.32       162.36 o                         
  -3   1  11        264.21        286.46       116.54 o                         
  -1   1  11        161.83        119.37       132.54 o                         
   1   1  11         38.81         68.52       110.08 o                         
   3   1  11        564.48        550.52       129.21 o                         
   5   1  11       1447.15       1360.47       164.73 o                         
   7   1  11        451.15        668.33       231.63 o                         
   9   1  11        125.57        336.87       203.34 o                         
  11   1  11          2.10        171.21       216.96 o                         
  13   1  11          0.11        -57.31       254.54 o                         
  15   1  11        413.96        455.50       288.15 o                         
  17   1  11        536.92        813.11       408.70 o                         
  19   1  11       1634.20       1403.82       460.42 o                         
 -20   2  11        784.82         22.15       640.27 o                         
 -18   2  11        468.09        481.18       499.37 o                         
 -16   2  11         44.76        452.48       455.80 o                         
 -14   2  11          0.62        213.76       253.12 o                         
 -12   2  11        339.57        559.63       272.31 o                         
 -10   2  11       4042.44       4541.12       363.49 o                         
  -8   2  11        622.28        897.51       300.84 o                         
  -6   2  11         69.31        194.05       271.17 o                         
  -4   2  11         12.78       -191.79       191.79 o                         
  -2   2  11       1373.65       1231.61       146.54 o                         
   0   2  11        147.24        -11.92       242.54 o                         
   2   2  11        173.73         52.88       267.16 o                         
   4   2  11        170.31       -292.00       292.00 o                         
   6   2  11        889.15       1065.05       241.46 o                         
   8   2  11          1.42         12.04       264.58 o                         
  10   2  11        359.07        506.67       277.23 o                         
  12   2  11        343.72        611.70       302.11 o                         
  14   2  11         33.55        -95.11       341.51 o                         
  16   2  11        402.09        955.96       430.25 o                         
  18   2  11         20.37        312.50       478.07 o                         
 -17   3  11          3.14        826.36       509.06 o                         
 -15   3  11          7.84        245.29       489.17 o                         
 -13   3  11         51.81        154.04       451.81 o                         
 -11   3  11       3073.28       2716.25       357.69 o                         
  -9   3  11        179.83         91.52       333.99 o                         
  -7   3  11      11953.99      11708.51       634.38 o                         
  -5   3  11         70.70        102.13       376.93 o                         
  -3   3  11       2532.87       2590.23       491.56 o                         
  -1   3  11         50.80       -155.90       219.12 o                         
   1   3  11          7.44       -272.89       272.89 o                         
   3   3  11       4558.92       4412.00       382.79 o                         
   5   3  11        478.57        802.45       313.37 o                         
   7   3  11        135.39        855.83       373.11 o                         
   9   3  11       1019.32        883.63       384.81 o                         
  11   3  11        341.29        643.87       401.54 o                         
  13   3  11         25.53        -39.12       420.46 o                         
  15   3  11       1665.57       1833.91       535.05 o                         
  17   3  11       1075.74       1219.55       570.37 o                         
 -16   4  11         46.19        443.84       810.56 o                         
 -14   4  11          1.86        816.03       640.64 o                         
 -12   4  11         15.76       -198.49       789.44 o                         
 -10   4  11       5103.61       5158.65       563.05 o                         
  -8   4  11       1544.45       1604.60       500.26 o                         
  -6   4  11       1540.76       2616.11       535.66 o                         
  -4   4  11        191.64       -110.16       520.23 o                         
  -2   4  11       1145.93       1451.50       454.54 o                         
   0   4  11         83.50        416.34       474.89 o                         
   2   4  11       2490.84       2479.81       361.15 o                         
   4   4  11       2508.76       2150.53       581.68 o                         
   6   4  11      10438.00      10848.19       724.36 o                         
   8   4  11         20.47       -187.67       394.09 o                         
  10   4  11       1129.59       1912.59       710.45 o                         
  12   4  11       1135.28        446.81       514.95 o                         
  14   4  11        586.07       1387.38       568.71 o                         
 -11   5  11       2028.23        725.08      1077.57 o                         
  -9   5  11        301.84        357.82       817.56 o                         
  -7   5  11       8538.66       9170.49       743.02 o                         
  -5   5  11        635.15        375.60       634.81 o                         
  -3   5  11       1856.48        189.71       709.45 o                         
  -1   5  11         72.12        161.87       628.50 o                         
   1   5  11        244.17        399.65       561.20 o                         
   3   5  11       3384.91       3381.93       628.74 o                         
   5   5  11        294.75        -95.54       379.22 o                         
   7   5  11        266.93         17.12       429.43 o                         
   9   5  11        583.66        778.51       540.64 o                         
  11   5  11        239.50        767.62       633.86 o                         
 -20   0  12       5819.28       6886.99      1424.16 o                         
 -18   0  12      14134.81      15024.72      2744.02 o                         
 -16   0  12      26281.74      27758.11      1391.09 o                         
 -14   0  12       3464.61       3693.13       666.61 o                         
 -12   0  12       2283.66       1979.36      1090.17 o                         
 -10   0  12          5.14        276.52       649.06 o                         
  -8   0  12       6142.72       7005.58      1187.85 o                         
  -6   0  12      35445.42      36125.65      2085.51 o                         
  -4   0  12      97514.20      97409.49      3021.17 o                         
  -2   0  12      31305.40      30763.25       951.67 o                         
   0   0  12        212.29        499.90       278.75 o                         
   2   0  12       3537.28       3411.34       425.16 o                         
   4   0  12        231.57        469.76       269.26 o                         
   6   0  12      25796.50      26841.97       800.05 o                         
   8   0  12        124.24        -65.52       284.12 o                         
  10   0  12      47081.02      48656.45      1400.24 o                         
  12   0  12        255.12        217.62       389.26 o                         
  14   0  12      22765.63      23492.70       917.65 o                         
  16   0  12         94.42       -136.97       561.20 o                         
  18   0  12       1279.43       1191.26       508.44 o                         
  20   0  12        264.18         -4.03       845.18 o                         
 -19   1  12      23446.20      22549.43      1128.89 o                         
 -17   1  12       5114.56       4827.34       660.47 o                         
 -15   1  12      30586.81      29689.98       851.96 o                         
 -13   1  12         17.22        243.09       385.63 o                         
 -11   1  12       1412.90       1917.92       485.07 o                         
  -9   1  12          8.44       -364.12       364.12 o                         
  -7   1  12       9742.20       9676.04       364.96 o                         
  -5   1  12      21982.95      22167.05       496.15 o                         
  -3   1  12      30347.70      31280.41       529.62 o                         
  -1   1  12       3194.87       3192.03       231.81 o                         
   1   1  12       5406.17       5656.55       248.36 o                         
   3   1  12       3460.86       3297.70       208.18 o                         
   5   1  12       4803.80       4888.60       235.48 o                         
   7   1  12      14466.27      14516.51       393.85 o                         
   9   1  12      74273.51      74430.19      1292.16 o                         
  11   1  12       8556.05       8571.48       352.82 o                         
  13   1  12       5911.74       6218.65       416.76 o                         
  15   1  12       4852.88       5357.76       570.04 o                         
  17   1  12        235.07       -460.63       703.19 o                         
  19   1  12       3365.49       2740.54       476.69 o                         
 -18   2  12      17024.18      16476.37       971.19 o                         
 -16   2  12      16854.49      16091.07       756.66 o                         
 -14   2  12       3777.15       3913.22       339.24 o                         
 -12   2  12       2517.21       3269.50       362.88 o                         
 -10   2  12         28.53         13.78       312.32 o                         
  -8   2  12       3110.09       3354.60       354.41 o                         
  -6   2  12      33830.14      35223.38      1114.11 o                         
  -4   2  12      43347.00      43811.76      1018.29 o                         
  -2   2  12      17945.90      17951.24       951.30 o                         
   0   2  12        219.65        279.73       256.12 o                         
   2   2  12       4656.65       4921.14       365.52 o                         
   4   2  12        374.43        231.65       308.00 o                         
   6   2  12      15873.44      16753.09       488.52 o                         
   8   2  12         89.25        146.50       271.40 o                         
  10   2  12      25478.93      26504.39       685.90 o                         
  12   2  12         25.28        -55.79       304.13 o                         
  14   2  12      18207.39      17597.71       657.63 o                         
  16   2  12        240.91        539.16       434.86 o                         
  18   2  12        874.55       1348.05       498.86 o                         
 -17   3  12       5726.98       5712.32       628.81 o                         
 -15   3  12      18948.87      18050.13       830.47 o                         
 -13   3  12         25.50        337.66       439.38 o                         
 -11   3  12        405.70        576.19       413.85 o                         
  -9   3  12        396.54        316.28       358.99 o                         
  -7   3  12      10406.96      10382.98       989.24 o                         
  -5   3  12       3849.96       3055.12       530.85 o                         
  -3   3  12      39153.36      37867.67      1299.29 o                         
  -1   3  12       2064.36       2173.49       267.53 o                         
   1   3  12       4834.93       4716.20       357.64 o                         
   3   3  12        873.56        859.50       324.18 o                         
   5   3  12       5127.95       4971.95       387.50 o                         
   7   3  12      10234.69      10679.93       618.06 o                         
   9   3  12      56142.04      56320.78      1333.10 o                         
  11   3  12       8716.64       8901.97       564.07 o                         
  13   3  12       4715.89       4416.03       517.01 o                         
  15   3  12       2928.37       2410.45       583.53 o                         
  17   3  12         31.48        901.29       719.86 o                         
 -14   4  12       4023.04       3601.36       992.58 o                         
 -12   4  12       1163.39       2208.33       857.06 o                         
 -10   4  12          8.84        223.62       560.49 o                         
  -8   4  12        919.39       -360.34       650.83 o                         
  -6   4  12      16658.29      16651.22       883.53 o                         
  -4   4  12      14096.81      13731.84       831.11 o                         
  -2   4  12       9958.72       9193.70       977.59 o                         
   0   4  12         41.06       -462.05       462.05 o                         
   2   4  12       2231.14       2584.67       518.24 o                         
   4   4  12        282.56        408.10       338.37 o                         
   6   4  12       4845.96       5721.98       437.75 o                         
   8   4  12        106.16       -409.63       409.63 o                         
  10   4  12      14479.66      15030.90       698.71 o                         
  12   4  12        117.25       -468.82       523.18 o                         
  14   4  12       7612.59       7951.52       694.48 o                         
  -9   5  12        426.15        556.22       835.26 o                         
  -7   5  12       5281.87       5087.83       695.11 o                         
  -5   5  12       1525.74       1226.64       628.66 o                         
  -3   5  12      16203.61      15539.68       831.29 o                         
  -1   5  12        926.75        467.89       547.22 o                         
   1   5  12       3310.32       2526.73       562.97 o                         
   3   5  12        385.83         92.92       468.71 o                         
   5   5  12       1926.20       2503.60       517.36 o                         
   7   5  12       5089.61       6208.33       671.25 o                         
   9   5  12      14810.27      14593.37       825.28 o                         
 -19   1  13          6.25       -169.03       613.86 o                         
 -17   1  13         18.32        -25.95       574.18 o                         
 -15   1  13        129.37        -29.01       581.65 o                         
 -13   1  13        159.31       -367.72       489.87 o                         
 -11   1  13        298.99        540.33       570.29 o                         
  -9   1  13         14.63       -183.68       385.22 o                         
  -7   1  13         53.67        305.03       322.17 o                         
  -5   1  13        153.79       -204.61       204.61 o                         
  -3   1  13        657.01        688.05       202.94 o                         
  -1   1  13        927.14       1302.85       240.63 o                         
   1   1  13       5777.20       6162.76       316.18 o                         
   3   1  13          0.16        213.51       214.95 o                         
   5   1  13        107.66        105.08       157.58 o                         
   7   1  13        109.71       -180.03       180.03 o                         
   9   1  13          2.50       -277.21       277.21 o                         
  11   1  13        458.89        813.52       314.24 o                         
  13   1  13        723.00        774.64       352.87 o                         
  15   1  13        215.52         84.07       387.54 o                         
  17   1  13         25.62       -388.86       581.45 o                         
 -18   2  13        301.67        575.71       761.42 o                         
 -16   2  13         78.12       -229.11       835.27 o                         
 -14   2  13       1235.26       1172.19       420.16 o                         
 -12   2  13       1382.74       1645.36       356.16 o                         
 -10   2  13        628.53        455.94       415.30 o                         
  -8   2  13        176.48         37.47       443.86 o                         
  -6   2  13          7.09        148.86       329.34 o                         
  -4   2  13        297.50        411.28       385.80 o                         
  -2   2  13       2963.75       3532.46       282.54 o                         
   0   2  13        418.12        465.45       434.27 o                         
   2   2  13         38.96        -41.15       307.81 o                         
   4   2  13        103.06        260.79       319.10 o                         
   6   2  13        725.34        951.16       237.39 o                         
   8   2  13          3.57        144.07       267.26 o                         
  10   2  13         19.26         75.63       282.70 o                         
  12   2  13        106.43        502.74       314.18 o                         
  14   2  13        396.55       1169.37       370.81 o                         
  16   2  13         46.71        720.28       454.91 o                         
 -15   3  13       2230.26       1938.83      1625.49 o                         
 -13   3  13        184.04        181.71       808.62 o                         
 -11   3  13        963.99       1410.44      1144.75 o                         
  -9   3  13        137.75        -28.97       506.04 o                         
  -7   3  13         19.53        169.61       494.48 o                         
  -5   3  13        393.56       -312.59       485.45 o                         
  -3   3  13       2479.70       2476.88       533.85 o                         
  -1   3  13        188.73         62.47       430.49 o                         
   1   3  13      12279.36      12817.94       535.69 o                         
   3   3  13         93.70        436.28       318.49 o                         
   5   3  13       1140.94       1287.99       341.70 o                         
   7   3  13         30.65       -103.46       380.18 o                         
   9   3  13          7.06        621.49       405.15 o                         
  11   3  13       2710.59       2328.06       464.02 o                         
  13   3  13        691.14        871.01       525.35 o                         
  15   3  13         29.48       -105.96       688.53 o                         
 -12   4  13       6765.50       6485.00      1029.96 o                         
 -10   4  13        768.06        723.34      1417.85 o                         
  -8   4  13        310.68         85.91       540.87 o                         
  -6   4  13         77.16        890.71       580.48 o                         
  -4   4  13         61.01        930.52       578.39 o                         
  -2   4  13       4743.84       4906.92       573.46 o                         
   0   4  13       1778.51       1803.17       600.21 o                         
   2   4  13       1861.18       1688.79       512.36 o                         
   4   4  13        613.14        608.16       458.83 o                         
   6   4  13        650.16        253.01       371.75 o                         
   8   4  13         14.75        796.29       438.50 o                         
  10   4  13        877.15        763.76       459.86 o                         
  12   4  13        899.40       1242.74       563.92 o                         
  -7   5  13         66.80       -413.99       608.70 o                         
  -5   5  13          4.49        661.78       926.80 o                         
  -3   5  13       1223.41       1317.27       575.63 o                         
  -1   5  13        107.54        310.23       546.47 o                         
   1   5  13       8737.13       8425.67       703.09 o                         
   3   5  13          5.74       -292.75       471.02 o                         
   5   5  13        855.26        470.78       603.51 o                         
   7   5  13         17.31        203.57       638.62 o                         
 -18   0  14       2304.66       3351.81      1329.63 o                         
 -16   0  14       1170.71         -3.60      1480.87 o                         
 -14   0  14         62.07       -418.86       659.45 o                         
 -12   0  14      10381.91       8595.19       855.50 o                         
 -10   0  14      16420.25      17346.89      1032.83 o                         
  -8   0  14      39986.80      43054.08      1663.48 o                         
  -6   0  14       6735.53       8089.53       860.17 o                         
  -4   0  14      10756.12      11092.41      1031.33 o                         
  -2   0  14         87.61        277.08       305.18 o                         
   0   0  14       7323.87       7254.75       445.92 o                         
   2   0  14      22146.79      21575.35       697.53 o                         
   4   0  14      70123.42      70770.48      1630.26 o                         
   6   0  14      23532.59      22944.63       863.08 o                         
   8   0  14       2906.68       2599.65       353.90 o                         
  10   0  14        760.79        975.12       372.11 o                         
  12   0  14        540.15        251.02       408.60 o                         
  14   0  14       8145.78       7100.20       744.74 o                         
  16   0  14        718.32        550.03       654.85 o                         
  18   0  14      19593.47      17614.54      1010.53 o                         
 -17   1  14       1040.15        452.35       936.06 o                         
 -15   1  14        137.72        444.64       389.47 o                         
 -13   1  14       1267.91       1617.76       482.89 o                         
 -11   1  14      29283.73      29979.81       896.79 o                         
  -9   1  14      12327.31      13257.15       631.43 o                         
  -7   1  14      42735.08      44828.75      1090.48 o                         
  -5   1  14       1548.06       1290.40       235.04 o                         
  -3   1  14       2064.46       2572.63       258.26 o                         
  -1   1  14        112.79         40.11       215.72 o                         
   1   1  14       9304.63       9255.18       390.15 o                         
   3   1  14      10452.81       9552.12       409.70 o                         
   5   1  14      29596.60      29794.12       808.30 o                         
   7   1  14        348.80        194.15       275.00 o                         
   9   1  14       5890.46       5968.75       513.52 o                         
  11   1  14       1946.75       1591.54       330.74 o                         
  13   1  14       1966.22       1533.96       375.36 o                         
  15   1  14       2768.09       2306.91       424.26 o                         
  17   1  14      29424.16      30736.97      1314.77 o                         
 -16   2  14       1331.41        545.84       610.77 o                         
 -14   2  14        209.33        317.77       460.69 o                         
 -12   2  14       7481.10       7225.02       855.15 o                         
 -10   2  14      19431.03      18381.07       770.33 o                         
  -8   2  14      23938.26      24086.69       789.11 o                         
  -6   2  14       6017.32       5930.13       547.27 o                         
  -4   2  14       9623.88       9615.65       589.83 o                         
  -2   2  14          0.30        460.67       403.38 o                         
   0   2  14       3895.75       3837.89       337.46 o                         
   2   2  14      19555.85      19696.97       666.39 o                         
   4   2  14      35190.60      35195.09       918.37 o                         
   6   2  14      12624.64      12557.00       571.72 o                         
   8   2  14       2477.28       2432.27       419.42 o                         
  10   2  14       1355.29       1639.39       379.83 o                         
  12   2  14        727.26        939.65       387.31 o                         
  14   2  14       5148.09       5384.22       524.59 o                         
  16   2  14        328.87       -551.56       551.56 o                         
 -15   3  14         92.32       -669.74       814.84 o                         
 -13   3  14       1941.88       1750.56      1206.75 o                         
 -11   3  14      18544.28      19635.05       978.82 o                         
  -9   3  14      12210.17      10304.46       768.49 o                         
  -7   3  14      28018.02      28215.68      1961.84 o                         
  -5   3  14        958.43        908.73       520.37 o                         
  -3   3  14        894.00       1226.17       522.08 o                         
  -1   3  14         88.95         63.98       468.37 o                         
   1   3  14      10071.05      10342.47       669.43 o                         
   3   3  14       1548.77       2276.07       369.90 o                         
   5   3  14      34308.34      33549.18       883.91 o                         
   7   3  14        414.67        800.11       398.93 o                         
   9   3  14       4670.74       4610.88       503.60 o                         
  11   3  14        520.14        544.19       402.04 o                         
  13   3  14       2070.63       2114.05       555.21 o                         
 -10   4  14       9622.49       9728.55      1071.63 o                         
  -8   4  14      14016.54      14278.70      1411.02 o                         
  -6   4  14       5422.73       5910.04       719.60 o                         
  -4   4  14       4106.16       3585.44       572.34 o                         
  -2   4  14         18.45        534.48       508.96 o                         
   0   4  14       1118.56        731.04       518.90 o                         
   2   4  14       9571.91      11683.92       738.41 o                         
   4   4  14      13580.63      13180.60       671.08 o                         
   6   4  14       6307.40       5890.37       545.07 o                         
   8   4  14        831.56        761.61       441.96 o                         
  10   4  14        857.83        655.29       597.38 o                         
  -3   5  14        743.33        952.89       607.26 o                         
  -1   5  14        289.47        539.39       572.26 o                         
   1   5  14       4831.65       4367.30       655.44 o                         
   3   5  14        395.78        414.33       566.06 o                         
 -17   1  15        656.90        237.72       651.90 o                         
 -15   1  15         78.18        -51.28       420.40 o                         
 -13   1  15         70.38       -104.67       407.49 o                         
 -11   1  15         55.98        517.15       460.69 o                         
  -9   1  15         12.97        254.62       372.46 o                         
  -7   1  15        335.14        454.26       354.91 o                         
  -5   1  15        209.59        -29.16       463.19 o                         
  -3   1  15        623.81        642.15       351.33 o                         
  -1   1  15         21.17        160.88       334.45 o                         
   1   1  15          1.32       -149.39       335.40 o                         
   3   1  15         51.91       -251.87       260.78 o                         
   5   1  15        446.71        257.01       281.93 o                         
   7   1  15        386.79         -2.84       279.17 o                         
   9   1  15       2766.44       2651.48       331.52 o                         
  11   1  15          4.38       -148.51       308.14 o                         
  13   1  15         56.57        434.28       365.43 o                         
  15   1  15         94.05        477.44       466.84 o                         
 -16   2  15        197.53        699.48      1254.01 o                         
 -14   2  15         19.16        212.14       790.91 o                         
 -12   2  15        284.33        313.36       388.20 o                         
 -10   2  15        391.97       -372.98       448.33 o                         
  -8   2  15        145.18        164.41       458.27 o                         
  -6   2  15        677.99        552.35       467.66 o                         
  -4   2  15       1053.95        859.65       447.56 o                         
  -2   2  15        711.80        262.87       429.89 o                         
   0   2  15        452.84       -310.65       310.65 o                         
   2   2  15         65.38       -307.37       307.37 o                         
   4   2  15         38.65        109.68       313.16 o                         
   6   2  15        990.45       1721.02       482.00 o                         
   8   2  15        131.12         18.80       404.79 o                         
  10   2  15         57.60        380.09       378.82 o                         
  12   2  15        367.50         56.92       438.19 o                         
  14   2  15        167.95        241.10       460.61 o                         
 -13   3  15        824.88        864.44      1521.83 o                         
 -11   3  15        121.39       -384.46       546.68 o                         
  -9   3  15         39.87        528.27       576.41 o                         
  -7   3  15       3310.76       3480.59       614.12 o                         
  -5   3  15        174.18       -120.78       570.28 o                         
  -3   3  15       1542.08       1985.02       491.49 o                         
  -1   3  15        204.19       -468.18       468.18 o                         
   1   3  15        260.41        178.42       464.72 o                         
   3   3  15        216.07        603.92       478.35 o                         
   5   3  15       1555.42       1838.53       373.66 o                         
   7   3  15        189.50        297.40       413.80 o                         
   9   3  15       6156.87       6340.41       533.60 o                         
  11   3  15         87.19       -359.77       416.95 o                         
  13   3  15        657.06       1367.44      1165.79 o                         
  -8   4  15       1349.49        909.29       643.86 o                         
  -6   4  15         93.95       -589.82       589.82 o                         
  -4   4  15       7033.51       5500.84       647.43 o                         
  -2   4  15       1262.16       1263.57       560.16 o                         
   0   4  15        925.83       1402.70       562.59 o                         
   2   4  15        380.55       -414.14       519.57 o                         
   4   4  15        192.28        362.29       465.02 o                         
   6   4  15       2321.13       1806.56       627.08 o                         
   8   4  15       1106.78       1028.00       570.52 o                         
 -16   0  16      16306.78      17737.05      1707.73 o                         
 -14   0  16       1967.83       2840.57       748.55 o                         
 -12   0  16      23973.28      23773.58      2514.01 o                         
 -10   0  16       3638.87       3365.01       727.32 o                         
  -8   0  16       4488.37       4376.55      1751.52 o                         
  -6   0  16        261.71       -276.13       477.05 o                         
  -4   0  16      11713.57      12691.30       652.62 o                         
  -2   0  16      10619.64      11266.87       780.90 o                         
   0   0  16      35676.89      34921.18      1187.65 o                         
   2   0  16       7581.82       7557.28       439.78 o                         
   4   0  16      16528.77      16485.88       770.30 o                         
   6   0  16         99.95        647.43       460.84 o                         
   8   0  16       3279.45       3104.73       572.11 o                         
  10   0  16       9056.67       9210.28      1738.92 o                         
  12   0  16      30935.43      30740.02      2907.86 o                         
  14   0  16      11796.08      10540.57      1242.88 o                         
 -15   1  16      24442.16      25051.04       907.17 o                         
 -13   1  16       4053.56       4273.16       490.51 o                         
 -11   1  16      16303.26      15011.53       665.08 o                         
  -9   1  16       1845.81       1371.48       485.50 o                         
  -7   1  16        707.83       1099.62       456.35 o                         
  -5   1  16        720.69       1626.35       398.54 o                         
  -3   1  16      24754.55      25187.13       824.68 o                         
  -1   1  16      17432.33      18195.52       677.46 o                         
   1   1  16      29145.47      29280.22      1120.92 o                         
   3   1  16       1580.92       1526.55       469.21 o                         
   5   1  16       3731.14       3925.40       384.76 o                         
   7   1  16        762.61        806.77       350.57 o                         
   9   1  16       7452.61       6662.82       455.33 o                         
  11   1  16       1421.18       1346.54       551.42 o                         
  13   1  16      14991.99      14944.13       801.50 o                         
 -14   2  16         90.28       -761.68       817.22 o                         
 -12   2  16      16994.31      15868.18       776.90 o                         
 -10   2  16       3019.10       4435.16       678.44 o                         
  -8   2  16       4613.64       5133.98       581.62 o                         
  -6   2  16        261.02       -161.08       454.14 o                         
  -4   2  16       7678.72       7824.45       533.73 o                         
  -2   2  16      12425.00      12602.95      1009.51 o                         
   0   2  16      20992.86      17603.83       912.91 o                         
   2   2  16       5779.83       6125.29       444.04 o                         
   4   2  16      13817.90      13624.54       532.56 o                         
   6   2  16          1.75        182.29       391.38 o                         
   8   2  16       1911.16       1990.88       404.94 o                         
  10   2  16       7548.01       7673.27       508.81 o                         
  12   2  16      17322.81      16633.65       661.72 o                         
 -11   3  16       9732.42       9763.54      1118.26 o                         
  -9   3  16       1130.64        979.80       591.99 o                         
  -7   3  16        210.00        326.35       614.60 o                         
  -5   3  16       1396.21       1130.20       540.61 o                         
  -3   3  16      17440.01      18124.82       842.25 o                         
  -1   3  16      15961.67      15300.16       788.66 o                         
   1   3  16      22111.42      21399.09       916.08 o                         
   3   3  16       1113.31       1582.51       533.92 o                         
   5   3  16       2052.52       2473.38       482.17 o                         
   7   3  16        113.91        311.98       425.38 o                         
   9   3  16       7254.37       7394.25       561.88 o                         
  11   3  16         90.72        365.94       594.79 o                         
  -6   4  16        148.99       -487.68       537.59 o                         
  -4   4  16       2950.59       2611.80       659.28 o                         
  -2   4  16       5784.04       5598.70       669.51 o                         
   0   4  16      12667.37      12502.04       793.05 o                         
   2   4  16       4445.10       4766.74       640.02 o                         
   4   4  16       5913.31       5054.27       561.85 o                         
   6   4  16          5.83        220.56      1121.68 o                         
 -13   1  17        101.89       -495.66       495.66 o                         
 -11   1  17        108.72        147.23       508.43 o                         
  -9   1  17       1197.89       1381.73       505.98 o                         
  -7   1  17         59.00        151.06       493.40 o                         
  -5   1  17         38.90        137.33       505.52 o                         
  -3   1  17         64.86        810.28       378.13 o                         
  -1   1  17          0.01        445.41       403.46 o                         
   1   1  17        547.11        364.93       467.83 o                         
   3   1  17        246.93         26.61       366.54 o                         
   5   1  17        526.23        618.68       367.71 o                         
   7   1  17          2.90         22.12       454.65 o                         
   9   1  17         34.98       -515.91       515.91 o                         
  11   1  17          0.76        268.44       650.33 o                         
  13   1  17        226.65        359.58       572.47 o                         
 -12   2  17        969.26        918.29       530.99 o                         
 -10   2  17        803.05        874.20       507.96 o                         
  -8   2  17        102.63        561.69       494.39 o                         
  -6   2  17         64.27        -75.70       567.13 o                         
  -4   2  17        546.78        247.67       426.12 o                         
  -2   2  17        213.85        144.11       473.48 o                         
   0   2  17         93.26        416.68       464.54 o                         
   2   2  17        236.97        389.18       464.55 o                         
   4   2  17        550.68        444.10       418.09 o                         
   6   2  17        359.21       -304.79       393.95 o                         
   8   2  17        322.66        726.32       405.81 o                         
  10   2  17         25.67        401.58       420.54 o                         
  -9   3  17       2600.95       2619.12       685.81 o                         
  -7   3  17        322.76        604.44       610.76 o                         
  -5   3  17        582.98       1179.95       548.60 o                         
  -3   3  17         45.68        305.32       522.71 o                         
  -1   3  17        137.35        448.77       511.97 o                         
   1   3  17       3640.29       3080.09       555.76 o                         
   3   3  17          4.94        585.99       539.24 o                         
   5   3  17       1032.58       1315.07       480.92 o                         
   7   3  17         78.42        484.57       515.81 o                         
 -12   0  18          3.68       -453.98      1628.96 o                         
 -10   0  18        616.15        680.57      1071.27 o                         
  -8   0  18      18357.14      15997.81      1682.52 o                         
  -6   0  18       5622.77       3603.87      1272.92 o                         
  -4   0  18      25410.56      24461.59      1426.61 o                         
  -2   0  18       1855.79       1731.78       948.39 o                         
   0   0  18       4403.92       3700.31       910.26 o                         
   2   0  18         19.57       1179.07       747.95 o                         
   4   0  18       6274.55       6755.99       919.76 o                         
   6   0  18       4495.68       2883.93       840.95 o                         
   8   0  18      23135.83      20837.43      1827.46 o                         
  10   0  18       3201.22       3144.49      1191.00 o                         
 -11   1  18        191.61        304.06       524.81 o                         
  -9   1  18       1331.52        550.07       531.03 o                         
  -7   1  18      24998.37      25259.02      1498.76 o                         
  -5   1  18       8149.39       8132.57       626.21 o                         
  -3   1  18      12266.77      12881.84       719.07 o                         
  -1   1  18       1887.35       1187.55       522.99 o                         
   1   1  18       3271.03       3248.12       521.21 o                         
   3   1  18        105.76        576.09       372.70 o                         
   5   1  18      12744.19      13416.80       843.75 o                         
   7   1  18      13451.30      13087.45       669.27 o                         
   9   1  18      11601.32      10424.70       638.32 o                         
  11   1  18        709.15       1173.82       838.86 o                         
 -10   2  18        102.97       -714.17       714.17 o                         
  -8   2  18      16308.97      13913.73       984.86 o                         
  -6   2  18       1197.46       1023.58       472.13 o                         
  -4   2  18      16944.36      17768.11       843.91 o                         
  -2   2  18       1520.40       1435.76       502.26 o                         
   0   2  18       4644.18       4126.14       556.50 o                         
   2   2  18          2.25        228.35       605.40 o                         
   4   2  18       3883.53       4313.92       566.26 o                         
   6   2  18       5049.98       5827.89       546.14 o                         
   8   2  18      13656.04      11360.60       750.23 o                         
  -5   3  18      10493.94      11112.72       900.48 o                         
  -3   3  18       7891.11       7407.61       679.75 o                         
  -1   3  18       1278.30       1470.67       561.98 o                         
   1   3  18       1176.79        774.39       554.67 o                         
   3   3  18        470.07        757.23       480.89 o                         
  -9   1  19          0.70       -365.49      1115.38 o                         
  -7   1  19         58.34        448.95       633.79 o                         
  -5   1  19         98.45       -527.30       912.98 o                         
  -3   1  19         56.18        265.45       642.30 o                         
  -1   1  19       1235.13       1328.44       696.17 o                         
   1   1  19         32.74        304.46       554.29 o                         
   3   1  19          9.44       -411.43       528.09 o                         
   5   1  19         46.24        359.32       726.56 o                         
   7   1  19          1.52       -102.03       883.36 o                         
  -6   2  19        454.27        630.68       539.37 o                         
  -4   2  19        594.69        417.86       541.59 o                         
  -2   2  19        729.44       1332.45       633.14 o                         
   0   2  19         97.83        -18.16       662.27 o                         
   2   2  19          4.98       1474.24       636.76 o                         
   4   2  19        324.13        752.12       521.00 o                         
  -6   0  20        541.12       -352.89      1121.68 o                         
  -4   0  20         14.34       -754.08       754.08 o                         
  -2   0  20       1647.03       2253.49       871.68 o                         
   0   0  20      12130.05      12146.73      1147.52 o                         
   2   0  20       5907.65       4949.09       982.46 o                         
   4   0  20      19565.47      17435.27      1317.03 o                         
  -3   1  20        123.09       -653.57       653.57 o                         
  -1   1  20       2024.78       1084.86      1094.43 o                         
   1   1  20      13627.76      10992.38       803.76 o                         
   3   1  20       8634.68       7539.16      1168.94 o                         
                                                                                
